# Supplementary material for: Development and External Validation of the Korean Prostate Cancer Risk Calculator for High-Grade Prostate Cancer: Comparison with Two Western Risk Calculators in an Asian Cohort
Source: PLoS One. 2017 Jan 3;12(1):e0168917. doi: 10.1371/journal.pone.0168917 (PMC5207506; doi:10.1371/journal.pone.0168917)
Supplement: S1 File — (XLS) [file pone.0168917.s001.xls]

## Sheet: Sheet1
age	PSA	lnPSA	prostate vol	lnPV	TZ vol	lnTZ	PSAD	lnPSAD	PSAdtz	lnPSAdtz	TRUS cancer suspicious	DRE finding	결과 cancer or not	significantPC	KPCRCHG	PCPTRCHG	ERSPCRCHG
55	9.8	2.28238	43	3.7612	14	2.63906	0.227907	-1.47882	0.7	-0.356675	0	1	0	0	0.262992	0.126999	0.32
55	8.77	2.17134	50	3.91202	22	3.09104	0.1754	-1.74069	0.398636	-0.919706	0	0	1	0	0.119949	0.0800786	0.06
55	3.14	1.14422	24	3.17805	9	2.19722	0.130833	-2.03383	0.348889	-1.053	0	1	0	0	0.172628	0.046969	0.15
55	1.55	0.438255	22	3.09104	6	1.79176	0.0704545	-2.65279	0.258333	-1.3535	1	1	0	0	0.17969	0.0242857	0.25
55	8.83	2.17816	31	3.43399	6	1.79176	0.284839	-1.25583	1.47167	0.386396	0	1	0	0	0.363818	0.116524	0.42
55	5.68	1.73695	40	3.68888	13	2.56495	0.142	-1.95193	0.436923	-0.827998	0	0	0	0	0.100055	0.0546117	0.05
55	3.93	1.36864	22	3.09104	6	1.79176	0.178636	-1.7224	0.655	-0.42312	1	0	0	0	0.334454	0.0390867	0.2
55	5.24	1.65632	48	3.8712	28	3.3322	0.109167	-2.21488	0.187143	-1.67588	0	0	0	0	0.0653763	0.0507913	0.03
55	6.21	1.82616	29	3.3673	7	1.94591	0.214138	-1.54113	0.887143	-0.119749	0	0	1	0	0.189085	0.0591447	0.08
55	7.21	1.97547	47	3.85015	28	3.3322	0.153404	-1.87468	0.2575	-1.35674	0	0	0	0	0.103544	0.0675041	0.05
55	5.81	1.75958	35	3.55535	26	3.2581	0.166	-1.79577	0.223462	-1.49852	0	1	0	0	0.198624	0.0815312	0.22
55	3.86	1.35067	28	3.3322	7	1.94591	0.137857	-1.98154	0.551429	-0.595243	0	0	0	0	0.111373	0.0384464	0.05
55	5.85	1.76644	30	3.4012	10	2.30259	0.195	-1.63476	0.585	-0.536143	0	0	1	0	0.167033	0.0560737	0.08
55	6.655	1.89537	21	3.04452	8	2.07944	0.316905	-1.14915	0.831875	-0.184073	0	0	0	0	0.322572	0.0628951	0.18
55	7.894	2.0661	23	3.13549	9	2.19722	0.343217	-1.06939	0.877111	-0.131122	0	0	1	0	0.338917	0.0730846	0.19
55	6.883	1.92905	57	4.04305	30	3.4012	0.120754	-2.114	0.229433	-1.47214	0	0	0	0	0.0696246	0.0647975	0.03
55	10.699	2.37015	29	3.3673	12	2.48491	0.368931	-0.997146	0.891583	-0.114756	0	1	1	0	0.461487	0.136411	0.54
55	3.819	1.33999	26	3.2581	8	2.07944	0.146885	-1.91811	0.477375	-0.739453	0	0	0	0	0.124414	0.0380707	0.05
55	7.369	1.99728	33	3.49651	6	1.79176	0.223303	-1.49923	1.22817	0.205523	0	0	0	0	0.189343	0.068811	0.09
55	12.23	2.50389	19	2.94444	5	1.60944	0.643684	-0.440547	2.446	0.894454	0	0	1	1	0.581347	0.106195	0.4
55	11.178	2.41395	86	4.45435	52	3.95124	0.129977	-2.0404	0.214962	-1.5373	0	0	0	0	0.0645492	0.0984925	0.04
55	5.094	1.62806	28	3.3322	6	1.79176	0.181929	-1.70414	0.849	-0.163696	0	0	0	0	0.157669	0.0495118	0.07
55	4.861	1.58124	66	4.18965	22	3.09104	0.0736515	-2.60841	0.220955	-1.5098	0	0	0	0	0.0331102	0.0474573	0.01
55	5.013	1.61203	38	3.63759	14	2.63906	0.131921	-2.02555	0.358071	-1.02702	0	1	0	0	0.146204	0.071614	0.15
55	3.388	1.22024	25	3.21888	9	2.19722	0.13552	-1.99864	0.376444	-0.976985	1	0	0	0	0.241251	0.0340868	0.11
55	26.106	3.26217	19	2.94444	6	1.79176	1.374	0.317726	4.351	1.47041	0	0	0	0	0.806085	0.192901	0.72
55	9.555	2.25706	77	4.34381	41	3.71357	0.124091	-2.08674	0.233049	-1.45651	0	0	0	0	0.063554	0.0862077	0.04
55	1.707	0.534737	41	3.71357	12	2.48491	0.0416341	-3.17883	0.14225	-1.95017	0	0	0	0	0.0183072	0.0178919	0.01
55	1.993	0.689641	29	3.3673	8	2.07944	0.0687241	-2.67765	0.249125	-1.3898	1	0	0	0	0.100167	0.0207291	0.04
55	7.924	2.0699	27	3.29584	9	2.19722	0.293481	-1.22594	0.880444	-0.127328	0	0	0	0	0.275357	0.073327	0.15
55	3.045	1.1135	39	3.66356	10	2.30259	0.0780769	-2.55006	0.3045	-1.18908	0	0	0	0	0.0452187	0.0308707	0.02
55	7.952	2.07342	45	3.80666	17	2.83321	0.176711	-1.73324	0.467765	-0.75979	0	0	1	0	0.126297	0.0735529	0.06
55	21.949	3.08872	28	3.3322	10	2.30259	0.783893	-0.243483	2.1949	0.786136	0	0	1	1	0.60741	0.169412	0.49
55	40.295	3.69623	44	3.78419	19	2.94444	0.915795	-0.0879622	2.12079	0.751788	0	1	1	1	0.725163	0.348657	0.84
55	4.602	1.52649	22	3.09104	12	2.48491	0.209182	-1.56455	0.3835	-0.958416	0	0	0	0	0.203614	0.045155	0.1
55	8.33	2.11986	86	4.45435	52	3.95124	0.0968605	-2.33448	0.160192	-1.83138	0	0	0	0	0.0431549	0.0765866	0.02
55	42.26	3.74384	26	3.2581	8	2.07944	1.62538	0.485744	5.2825	1.6644	1	0	1	1	0.918989	0.269835	0.92
55	9.675	2.26955	28	3.3322	13	2.56495	0.345536	-1.06266	0.744231	-0.295404	1	1	0	0	0.661707	0.125668	0.78
55	4.207	1.43675	45	3.80666	20	2.99573	0.0934889	-2.36991	0.21035	-1.55898	0	1	1	0	0.0878854	0.0612523	0.08
55	9.519	2.25329	38	3.63759	14	2.63906	0.2505	-1.3843	0.679929	-0.385768	0	0	0	0	0.205473	0.0859294	0.12
55	6.252	1.8329	53	3.97029	28	3.3322	0.117962	-2.13739	0.223286	-1.4993	0	0	0	0	0.0695825	0.0595008	0.03
55	13.422	2.5969	54	3.98898	19	2.94444	0.248556	-1.39209	0.706421	-0.347544	1	1	1	1	0.47379	0.163346	0.63
55	4.92	1.59331	42	3.73767	10	2.30259	0.117143	-2.14436	0.492	-0.709277	0	0	0	0	0.0760601	0.047979	0.03
55	3.89	1.35841	41	3.71357	27	3.29584	0.094878	-2.35516	0.144074	-1.93743	0	0	0	0	0.0578149	0.038721	0.02
55	2.267	0.818457	26	3.2581	8	2.07944	0.0871923	-2.43964	0.283375	-1.26098	1	0	1	1	0.141679	0.0234135	0.05
55	4.1	1.41099	54	3.98898	21	3.04452	0.0759259	-2.578	0.195238	-1.63354	0	0	1	0	0.0377329	0.0406351	0.01
55	7.398	2.00121	21	3.04452	5	1.60944	0.352286	-1.04331	1.4796	0.391772	0	0	1	0	0.35688	0.0690487	0.18
55	13.862	2.62915	24	3.17805	7	1.94591	0.577583	-0.548903	1.98029	0.683241	1	1	1	1	0.81519	0.167493	0.89
55	9.138	2.21244	21	3.04452	7	1.94591	0.435143	-0.832081	1.30543	0.266531	0	1	1	1	0.55762	0.119887	0.6
55	4.565	1.51842	37	3.61092	9	2.19722	0.123378	-2.0925	0.507222	-0.678806	0	0	0	0	0.0859333	0.0448245	0.04
55	17.042	2.83568	28	3.3322	8	2.07944	0.608643	-0.496524	2.13025	0.756239	0	0	1	0	0.517628	0.139129	0.38
55	8.105	2.09248	59	4.07754	26	3.2581	0.137373	-1.98506	0.311731	-1.16562	0	0	0	0	0.0815292	0.0747846	0.04
55	3.089	1.12785	38	3.63759	23	3.13549	0.0812895	-2.50974	0.134304	-2.00765	0	0	0	0	0.0483458	0.0312856	0.02
55	5.5	1.70475	27	3.29584	6	1.79176	0.203704	-1.59109	0.916667	-0.0870114	0	0	0	0	0.18308	0.0530552	0.1
55	1.102	0.0971267	18	2.89037	4	1.38629	0.0612222	-2.79325	0.2755	-1.28917	0	0	0	0	0.0452589	0.0117596	0.01
55	4.07	1.40364	36	3.58352	16	2.77259	0.113056	-2.17988	0.254375	-1.36895	0	0	0	0	0.0774017	0.0403626	0.03
55	3.045	1.1135	39	3.66356	16	2.77259	0.0780769	-2.55006	0.190312	-1.65909	0	0	0	0	0.0452187	0.0308707	0.02
55	3.31	1.19695	25	3.21888	10	2.30259	0.1324	-2.02193	0.331	-1.10564	1	0	0	0	0.235139	0.0333591	0.11
55	2.689	0.989169	48	3.8712	24	3.17805	0.0560208	-2.88203	0.112042	-2.18888	0	0	0	0	0.0259653	0.0274874	0.01
55	8.528	2.14335	26	3.2581	4	1.38629	0.328	-1.11474	2.132	0.757061	1	1	1	1	0.652351	0.113192	0.77
55	6.115	1.81074	36	3.58352	7	1.94591	0.169861	-1.77277	0.873571	-0.135165	0	0	0	0	0.1313	0.0583376	0.06
55	4.922	1.59371	54	3.98898	25	3.21888	0.0911481	-2.39527	0.19688	-1.62516	0	0	0	0	0.0485896	0.0479967	0.02
55	5.795	1.757	52	3.95124	23	3.13549	0.111442	-2.19425	0.251957	-1.3785	0	0	0	0	0.0649702	0.0556016	0.03
55	10.823	2.38167	24	3.17805	10	2.30259	0.450958	-0.79638	1.0823	0.0790884	0	0	0	0	0.427329	0.0958482	0.27
55	21.757	3.07994	31	3.43399	11	2.3979	0.701839	-0.354052	1.97791	0.68204	1	0	0	0	0.756603	0.168282	0.73
55	3.31	1.19695	26	3.2581	10	2.30259	0.127308	-2.06115	0.331	-1.10564	1	0	0	0	0.221989	0.0333591	0.1
56	4.16	1.42552	19	2.94444	4	1.38629	0.218947	-1.51892	1.04	0.0392207	0	1	1	0	0.328268	0.0632736	0.3
56	6.5	1.8718	40	3.68888	19	2.94444	0.1625	-1.81708	0.342105	-1.07264	0	0	0	0	0.119033	0.0642408	0.05
56	1.7	0.530628	18	2.89037	6	1.79176	0.0944444	-2.35974	0.283333	-1.26113	1	0	0	0	0.179727	0.0186444	0.1
56	3.65	1.29473	28	3.3322	7	1.94591	0.130357	-2.03748	0.521429	-0.651183	0	0	0	0	0.103616	0.038147	0.05
56	3.39	1.22083	38	3.63759	10	2.30259	0.0892105	-2.41676	0.339	-1.08176	1	0	0	0	0.125498	0.0356348	0.05
56	3.86	1.35067	35	3.55535	13	2.56495	0.110286	-2.20468	0.296923	-1.21428	0	0	0	0	0.0757736	0.0401583	0.03
56	4.3	1.45862	26	3.2581	7	1.94591	0.165385	-1.79948	0.614286	-0.487295	0	0	0	0	0.144335	0.0443231	0.05
56	0.77	-0.261365	28	3.3322	8	2.07944	0.0275	-3.59357	0.09625	-2.34081	1	0	0	0	0.0292047	0.00870025	0.01
56	19.523	2.97159	26	3.2581	7	1.94591	0.750885	-0.286503	2.789	1.02568	0	0	1	1	0.600614	0.160626	0.48
56	3.239	1.17526	58	4.06044	20	2.99573	0.0558448	-2.88518	0.16195	-1.82047	0	0	0	0	0.0237641	0.0341644	0.01
56	8.336	2.12058	68	4.21951	29	3.3673	0.122588	-2.09892	0.287448	-1.24671	0	1	0	0	0.105634	0.115552	0.12
56	3.502	1.25333	27	3.29584	10	2.30259	0.129704	-2.0425	0.3502	-1.04925	0	0	0	0	0.104485	0.03672	0.05
56	3.543	1.26497	23	3.13549	7	1.94591	0.154043	-1.87052	0.506143	-0.680936	0	0	1	0	0.138649	0.0371161	0.06
56	37.831	3.63313	36	3.58352	15	2.70805	1.05086	0.0496099	2.52207	0.925079	0	0	1	1	0.67823	0.258824	0.61
56	4.934	1.59615	44	3.78419	18	2.89037	0.112136	-2.18804	0.274111	-1.29422	0	0	0	0	0.0703389	0.0502122	0.03
56	5.019	1.61323	56	4.02535	26	3.2581	0.089625	-2.41212	0.193038	-1.64487	1	0	0	0	0.107985	0.0509921	0.06
56	17.291	2.85019	29	3.3673	12	2.48491	0.596241	-0.51711	1.44092	0.365279	0	0	1	0	0.506193	0.146132	0.36
56	7.902	2.06712	34	3.52636	12	2.48491	0.232412	-1.45924	0.6585	-0.417791	0	0	0	0	0.19622	0.0762388	0.1
56	32.082	3.4683	31	3.43399	13	2.56495	1.0349	0.0343079	2.46785	0.903346	1	0	0	0	0.844974	0.231333	0.84
56	3.969	1.37851	31	3.43399	13	2.56495	0.128032	-2.05547	0.305308	-1.18644	0	0	0	0	0.0970788	0.0411962	0.04
56	3.12	1.13783	37	3.61092	15	2.70805	0.0843243	-2.47308	0.208	-1.57022	0	0	0	0	0.0514336	0.0329994	0.02
56	6.471	1.86733	26	3.2581	6	1.79176	0.248885	-1.39077	1.0785	0.0755712	0	0	1	1	0.233484	0.0639873	0.1
56	3.225	1.17093	21	3.04452	7	1.94591	0.153571	-1.87359	0.460714	-0.774977	0	0	0	0	0.143132	0.0340276	0.05
56	4.764	1.56109	28	3.3322	7	1.94591	0.170143	-1.77112	0.680571	-0.384822	0	0	0	0	0.145229	0.0486457	0.07
56	3.709	1.31076	40	3.68888	8	2.07944	0.092725	-2.37812	0.463625	-0.768679	0	1	0	0	0.0912982	0.057068	0.1
56	3.791	1.33263	31	3.43399	13	2.56495	0.12229	-2.10136	0.291615	-1.23232	0	0	0	0	0.0914165	0.0394992	0.04
56	7.824	2.0572	28	3.3322	8	2.07944	0.279429	-1.27501	0.978	-0.0222456	0	0	0	0	0.258238	0.0755842	0.14
56	4.331	1.4658	34	3.52636	15	2.70805	0.127382	-2.06056	0.288733	-1.24225	0	0	0	0	0.0928272	0.0446141	0.03
56	3.057	1.11743	48	3.8712	20	2.99573	0.0636875	-2.75377	0.15285	-1.8783	0	0	0	0	0.0310921	0.0323805	0.01
56	3.83	1.34286	29	3.3673	8	2.07944	0.132069	-2.02443	0.47875	-0.736577	0	0	0	0	0.103882	0.039872	0.04
56	5.709	1.74204	73	4.29046	52	3.95124	0.0782055	-2.54842	0.109788	-2.2092	0	0	0	0	0.034441	0.0572428	0.02
56	15.29	2.7272	59	4.07754	32	3.46574	0.259153	-1.35034	0.477812	-0.738537	1	0	0	0	0.354356	0.132526	0.3
56	3.824	1.3413	36	3.58352	11	2.3979	0.106222	-2.24222	0.347636	-1.0566	0	0	0	0	0.0712042	0.0398146	0.03
56	3.188	1.15939	37	3.61092	13	2.56495	0.0861622	-2.45152	0.245231	-1.40556	0	1	1	0	0.0856079	0.049737	0.07
56	6.054	1.80072	29	3.3673	8	2.07944	0.208759	-1.56658	0.75675	-0.278722	0	0	0	0	0.183508	0.0603164	0.08
56	1.598	0.468753	26	3.2581	7	1.94591	0.0614615	-2.78934	0.228286	-1.47716	1	0	0	0	0.090538	0.0175775	0.05
56	7.384	1.99932	22	3.09104	7	1.94591	0.335636	-1.09173	1.05486	0.0534053	0	0	0	0	0.336227	0.0718636	0.17
56	12.474	2.52365	21	3.04452	8	2.07944	0.594	-0.520876	1.55925	0.444205	0	0	0	0	0.541532	0.112289	0.36
56	5.373	1.68139	18	2.89037	6	1.79176	0.2985	-1.20899	0.8955	-0.110373	0	0	0	0	0.319037	0.0542166	0.14
56	11.828	2.47047	29	3.3673	12	2.48491	0.407862	-0.896826	0.985667	-0.014437	0	0	0	0	0.371848	0.10745	0.24
56	3.949	1.37346	31	3.43399	8	2.07944	0.127387	-2.06052	0.493625	-0.705979	0	0	0	0	0.0964404	0.0410061	0.04
56	14.091	2.64554	21	3.04452	7	1.94591	0.671	-0.398986	2.013	0.699626	0	0	1	1	0.584862	0.124073	0.42
56	7.969	2.07556	34	3.52636	13	2.56495	0.234382	-1.4508	0.613	-0.48939	0	0	1	1	0.198153	0.0768	0.1
56	1.379	0.321359	33	3.49651	11	2.3979	0.0417879	-3.17515	0.125364	-2.07654	1	0	0	0	0.0486295	0.0152682	0.01
56	4.65	1.53687	21	3.04452	14	2.63906	0.221429	-1.50766	0.332143	-1.10219	0	0	1	1	0.22091	0.0475901	0.11
56	4.525	1.50962	42	3.73767	17	2.83321	0.107738	-2.22805	0.266176	-1.3236	1	0	0	0	0.152627	0.0464279	0.1
56	4.978	1.60503	21	3.04452	3	1.09861	0.237048	-1.43949	1.65933	0.506416	0	0	0	0	0.238338	0.0506162	0.11
56	4.524	1.5094	44	3.78419	17	2.83321	0.102818	-2.27479	0.266118	-1.32382	0	0	0	0	0.062565	0.0464185	0.03
56	3.638	1.29143	24	3.17805	6	1.79176	0.151583	-1.88662	0.606333	-0.500325	1	0	1	0	0.275829	0.0380316	0.18
56	5.124	1.63394	25	3.21888	11	2.3979	0.20496	-1.58494	0.465818	-0.76396	0	1	0	0	0.281581	0.0761329	0.28
56	15.324	2.72942	86	4.45435	37	3.61092	0.178186	-1.72493	0.414162	-0.881498	0	0	0	0	0.0981964	0.132762	0.06
56	5.437	1.69323	56	4.02535	31	3.43399	0.0970893	-2.33212	0.175387	-1.74076	0	0	0	0	0.0521629	0.0547956	0.02
56	4.679	1.54308	40	3.68888	10	2.30259	0.116975	-2.1458	0.4679	-0.759501	0	0	0	0	0.07749	0.047859	0.04
56	6.707	1.90315	31	3.43399	12	2.48491	0.216355	-1.53084	0.558917	-0.581755	1	0	0	0	0.361817	0.066044	0.27
56	7.12	1.96291	35	3.55535	12	2.48491	0.203429	-1.59244	0.593333	-0.521999	0	0	0	0	0.16577	0.0696082	0.08
56	7.934	2.07116	29	3.3673	10	2.30259	0.273586	-1.29614	0.7934	-0.231428	0	0	1	1	0.249421	0.076507	0.13
56	5.066	1.62255	32	3.46574	9	2.19722	0.158312	-1.84318	0.562889	-0.574673	0	0	1	0	0.12591	0.0514224	0.05
56	4.157	1.42479	35	3.55535	16	2.77259	0.118771	-2.13055	0.259813	-1.3478	0	0	0	0	0.0836298	0.0429768	0.03
56	7.587	2.02644	55	4.00733	27	3.29584	0.137945	-1.9809	0.281	-1.2694	0	0	0	0	0.0844225	0.0735861	0.05
56	6.004	1.79243	37	3.61092	11	2.3979	0.16227	-1.81849	0.545818	-0.605469	1	1	0	0	0.366069	0.0874274	0.47
56	4.592	1.52432	42	3.73767	20	2.99573	0.109333	-2.21335	0.2296	-1.47142	0	0	1	0	0.069339	0.0470514	0.03
56	8.75	2.16905	21	3.04452	5	1.60944	0.416667	-0.875469	1.75	0.559616	0	0	1	0	0.414297	0.083263	0.25
56	9.461	2.24718	47	3.85015	16	2.77259	0.201298	-1.60297	0.591313	-0.525411	0	0	0	0	0.146095	0.0890264	0.07
56	7.546	2.02102	51	3.93183	19	2.94444	0.147961	-1.91081	0.397158	-0.923421	0	0	0	0	0.0955272	0.073239	0.05
56	8.138	2.09654	56	4.02535	29	3.3673	0.145321	-1.92881	0.280621	-1.27075	0	0	0	0	0.0897562	0.0782106	0.04
56	6.105	1.80911	31	3.43399	8	2.07944	0.196935	-1.62488	0.763125	-0.270333	0	0	1	1	0.16694	0.0607679	0.08
57	3.7	1.30833	35	3.55535	8	2.07944	0.105714	-2.24702	0.4625	-0.771109	0	0	0	0	0.0715963	0.0403469	0.03
57	4.6	1.52606	27	3.29584	7	1.94591	0.17037	-1.76978	0.657143	-0.419854	0	0	0	0	0.147543	0.0491958	0.07
57	6	1.79176	28	3.3322	13	2.56495	0.214286	-1.54045	0.461538	-0.77319	0	0	1	0	0.191705	0.0624155	0.09
57	4.62	1.53039	36	3.58352	18	2.89037	0.128333	-2.05312	0.256667	-1.35998	0	0	1	1	0.091546	0.0493892	0.04
57	3.51	1.25562	52	3.95124	21	3.04452	0.0675	-2.69563	0.167143	-1.78891	0	0	0	0	0.0325576	0.0384403	0.02
57	10.91	2.38968	61	4.11087	36	3.58352	0.178852	-1.72119	0.303056	-1.19384	0	0	0	0	0.113507	0.104516	0.06
57	5.82	1.7613	43	3.7612	17	2.83321	0.135349	-1.9999	0.342353	-1.07191	0	0	0	0	0.0912089	0.0607504	0.04
57	9.1	2.20827	23	3.13549	7	1.94591	0.395652	-0.92722	1.3	0.262364	0	1	1	0	0.513111	0.129193	0.56
57	6.51	1.87334	27	3.29584	9	2.19722	0.241111	-1.4225	0.723333	-0.323885	0	0	0	0	0.222383	0.0670811	0.12
57	4.728	1.5535	29	3.3673	8	2.07944	0.163034	-1.81379	0.591	-0.525939	1	0	1	1	0.279643	0.050431	0.18
57	5.575	1.71829	39	3.66356	23	3.13549	0.142949	-1.94527	0.242391	-1.4172	0	0	0	0	0.101977	0.0584681	0.05
57	4.832	1.57526	57	4.04305	36	3.58352	0.0847719	-2.46779	0.134222	-2.00826	1	1	1	0	0.156427	0.0753851	0.22
57	23.191	3.14376	80	4.38203	67	4.20469	0.289887	-1.23826	0.346134	-1.06093	0	0	0	0	0.185317	0.189639	0.13
57	7.417	2.00377	25	3.21888	15	2.70805	0.29668	-1.2151	0.494467	-0.704276	0	0	0	0	0.285601	0.0751962	0.14
57	12.763	2.54655	30	3.4012	11	2.3979	0.425433	-0.854647	1.16027	0.148655	1	1	1	1	0.719147	0.169122	0.83
57	4.415	1.48501	20	2.99573	5	1.60944	0.22075	-1.51072	0.883	-0.12443	0	0	0	0	0.22399	0.0474005	0.08
57	6.191	1.8231	47	3.85015	24	3.17805	0.131723	-2.02705	0.257958	-1.35496	0	0	0	0	0.084805	0.0641717	0.04
57	4.335	1.46672	21	3.04452	5	1.60944	0.206429	-1.5778	0.867	-0.142716	0	0	1	0	0.203948	0.0466205	0.08
57	4.642	1.53515	41	3.71357	17	2.83321	0.11322	-2.17843	0.273059	-1.29807	0	0	1	0	0.0734139	0.0496017	0.03
57	5.318	1.6711	40	3.68888	15	2.70805	0.13295	-2.01778	0.354533	-1.03695	0	0	0	0	0.0918009	0.0560539	0.04
57	4.669	1.54094	28	3.3322	10	2.30259	0.16675	-1.79126	0.4669	-0.76164	0	1	0	0	0.216421	0.0731379	0.24
57	11.807	2.46869	47	3.85015	9	2.19722	0.251213	-1.38146	1.31189	0.271468	1	0	1	1	0.367897	0.111605	0.3
57	5.645	1.73077	17	2.83321	5	1.60944	0.332059	-1.10244	1.129	0.121332	0	0	1	0	0.359375	0.0591221	0.2
57	6.123	1.81205	31	3.43399	9	2.19722	0.197516	-1.62194	0.680333	-0.385172	0	0	0	0	0.167533	0.0635477	0.08
57	3.43	1.23256	34	3.52636	12	2.48491	0.100882	-2.2938	0.285833	-1.25235	0	0	1	1	0.0680615	0.0376333	0.02
57	4.19	1.4327	28	3.3322	9	2.19722	0.149643	-1.8995	0.465556	-0.764524	0	0	0	0	0.123665	0.0452009	0.05
57	1.775	0.5738	20	2.99573	6	1.79176	0.08875	-2.42193	0.295833	-1.21796	1	0	0	0	0.160277	0.0203193	0.08
57	3.118	1.13719	30	3.4012	10	2.30259	0.103933	-2.26401	0.3118	-1.16539	0	0	1	1	0.0746958	0.0344616	0.03
57	10.791	2.37871	90	4.49981	72	4.27667	0.1199	-2.1211	0.149875	-1.89795	0	0	0	0	0.0567316	0.103563	0.03
57	10.097	2.31224	56	4.02535	31	3.43399	0.180304	-1.71311	0.32571	-1.12175	0	0	0	0	0.118708	0.0979439	0.06
57	6.348	1.84814	29	3.3673	9	2.19722	0.218897	-1.51916	0.705333	-0.349085	0	0	1	1	0.194006	0.0656073	0.08
57	11.245	2.41992	70	4.2485	36	3.58352	0.160643	-1.82857	0.312361	-1.1636	0	0	0	0	0.0933476	0.107183	0.05
57	6.499	1.87165	47	3.85015	17	2.83321	0.138277	-1.9785	0.382294	-0.961565	0	0	0	0	0.0904151	0.0669813	0.04
57	5.912	1.77698	48	3.8712	20	2.99573	0.123167	-2.09422	0.2956	-1.21875	0	0	0	0	0.0768806	0.0616026	0.04
57	3.893	1.35918	44	3.78419	16	2.77259	0.0884773	-2.42501	0.243312	-1.41341	0	0	0	0	0.0509724	0.0422694	0.02
57	22.955	3.13354	43	3.7612	24	3.17805	0.533837	-0.627664	0.956458	-0.0445181	0	0	0	0	0.421966	0.188208	0.32
57	3.871	1.35351	45	3.80666	15	2.70805	0.0860222	-2.45315	0.258067	-1.35454	0	0	0	0	0.0485639	0.042051	0.02
57	8.523	2.14277	38	3.63759	8	2.07944	0.224289	-1.49482	1.06537	0.0633268	0	0	0	0	0.180606	0.0847962	0.1
57	10.262	2.32845	24	3.17805	7	1.94591	0.427583	-0.849606	1.466	0.382538	0	0	0	0	0.408608	0.0992893	0.24
57	4.8	1.56862	18	2.89037	4	1.38629	0.266667	-1.32176	1.2	0.182322	1	1	1	1	0.621926	0.0749452	0.7
57	28.92	3.36453	17	2.83321	6	1.79176	1.70118	0.53132	4.82	1.57277	1	1	1	1	0.96096	0.301736	0.98
57	42.146	3.74114	22	3.09104	7	1.94591	1.91573	0.650097	6.02086	1.79523	0	1	1	1	0.913214	0.377863	0.95
57	1.302	0.263902	34	3.52636	9	2.19722	0.0382941	-3.26246	0.144667	-1.93332	1	0	1	0	0.0425523	0.0151214	0.01
57	6.749	1.90939	23	3.13549	8	2.07944	0.293435	-1.2261	0.843625	-0.170047	0	0	1	0	0.290136	0.0692417	0.16
57	9.851	2.28757	31	3.43399	11	2.3979	0.317774	-1.14641	0.895545	-0.110322	0	0	0	0	0.285853	0.0959268	0.17
57	4.495	1.50297	31	3.43399	15	2.70805	0.145	-1.93102	0.299667	-1.20508	0	0	0	0	0.114037	0.0481783	0.04
57	5.377	1.68213	51	3.93183	14	2.63906	0.105431	-2.2497	0.384071	-0.956927	0	0	0	0	0.0607696	0.05661	0.02
57	10.318	2.33389	50	3.91202	15	2.70805	0.20636	-1.57813	0.687867	-0.37416	0	1	0	0	0.223938	0.143028	0.27
57	8.941	2.19065	25	3.21888	5	1.60944	0.35764	-1.02823	1.7882	0.58121	0	0	1	1	0.34375	0.0883447	0.2
57	6.367	1.85113	66	4.18965	36	3.58352	0.0964697	-2.33853	0.176861	-1.73239	0	0	0	0	0.0481543	0.0657806	0.02
57	5.945	1.78255	48	3.8712	23	3.13549	0.123854	-2.08865	0.258478	-1.35294	0	0	0	0	0.0774538	0.0619077	0.04
57	8.306	2.11698	32	3.46574	11	2.3979	0.259562	-1.34876	0.755091	-0.280917	0	0	0	0	0.227465	0.0829371	0.11
57	10.302	2.33234	36	3.58352	22	3.09104	0.286167	-1.25118	0.468273	-0.758704	0	0	0	0	0.243186	0.0996146	0.13
57	4.169	1.42768	45	3.80666	14	2.63906	0.0926444	-2.37899	0.297786	-1.21138	0	0	0	0	0.0537658	0.0449947	0.02
57	5.893	1.77377	39	3.66356	17	2.83321	0.151103	-1.8898	0.346647	-1.05945	0	0	0	0	0.109561	0.0614268	0.05
57	47.12	3.8527	76	4.33073	46	3.82864	0.62	-0.478036	1.02435	0.0240561	1	0	1	1	0.633194	0.307326	0.66
57	3.986	1.38279	39	3.66356	18	2.89037	0.102205	-2.28077	0.221444	-1.50758	0	0	0	0	0.0653398	0.0431909	0.03
57	3.236	1.17434	75	4.31749	28	3.3322	0.0431467	-3.14315	0.115571	-2.15787	0	0	0	0	0.0146903	0.0356658	0
57	3.067	1.1207	36	3.58352	15	2.70805	0.0851944	-2.46282	0.204467	-1.58735	0	0	0	0	0.0527839	0.0339393	0.02
57	19.196	2.9547	37	3.61092	14	2.63906	0.518811	-0.656216	1.37114	0.315645	1	0	0	0	0.64943	0.164465	0.6
57	20.404	3.01573	65	4.17439	30	3.4012	0.313908	-1.15866	0.680133	-0.385466	0	0	0	0	0.219097	0.172299	0.15
57	4.949	1.59919	37	3.61092	9	2.19722	0.133757	-2.01173	0.549889	-0.598039	0	0	0	0	0.0955616	0.0525506	0.04
57	3.045	1.1135	47	3.85015	20	2.99573	0.0647872	-2.73665	0.15225	-1.88223	0	0	0	0	0.032144	0.0337137	0.01
57	9.319	2.23206	76	4.33073	47	3.85015	0.122618	-2.09868	0.198277	-1.61809	1	0	0	0	0.142155	0.0915176	0.1
57	5.231	1.6546	36	3.58352	18	2.89037	0.145306	-1.92892	0.290611	-1.23577	0	0	0	0	0.107619	0.0552319	0.04
57	4.023	1.39203	19	2.94444	6	1.79176	0.211737	-1.55241	0.6705	-0.399732	0	0	1	1	0.217644	0.0435566	0.09
57	3.7	1.30833	55	4.00733	19	2.94444	0.0672727	-2.699	0.194737	-1.63611	0	0	0	0	0.0316119	0.0403469	0.01
57	6.904	1.9321	39	3.66356	18	2.89037	0.177026	-1.73146	0.383556	-0.958271	0	0	0	0	0.133973	0.0706343	0.07
58	8.21	2.10535	34	3.52636	8	2.07944	0.241471	-1.42101	1.02625	0.0259114	1	1	1	1	0.516045	0.123449	0.63
58	6.42	1.85942	23	3.13549	9	2.19722	0.27913	-1.27608	0.713333	-0.337806	0	0	1	0	0.275481	0.0690911	0.12
58	9.07	2.20497	39	3.66356	14	2.63906	0.232564	-1.45859	0.647857	-0.434085	0	0	0	0	0.186684	0.0931206	0.1
58	13.85	2.62829	30	3.4012	15	2.70805	0.461667	-0.772912	0.923333	-0.079765	0	1	1	0	0.538529	0.186683	0.63
58	1.64	0.494696	22	3.09104	8	2.07944	0.0745455	-2.59635	0.205	-1.58475	0	1	0	0	0.0877973	0.0293025	0.09
58	7.64	2.0334	38	3.63759	16	2.77259	0.201053	-1.60419	0.4775	-0.739191	0	1	0	0	0.239505	0.116307	0.29
58	0.48	-0.733969	26	3.2581	11	2.3979	0.0184615	-3.99207	0.0436364	-3.13186	1	0	0	0	0.0171878	0.00601754
58	4.868	1.58268	30	3.4012	14	2.63906	0.162267	-1.81851	0.347714	-1.05637	0	0	1	0	0.133251	0.0540339	0.06
58	7.677	2.03823	16	2.77259	5	1.60944	0.479812	-0.73436	1.5354	0.428791	0	1	1	0	0.621711	0.116775	0.66
58	4.615	1.52931	87	4.46591	37	3.61092	0.053046	-2.9366	0.12473	-2.08161	0	0	0	0	0.0184373	0.0515009	0.01
58	7.699	2.04109	24	3.17805	8	2.07944	0.320792	-1.13696	0.962375	-0.0383511	0	1	1	0	0.432848	0.117053	0.49
58	4.598	1.52562	20	2.99573	9	2.19722	0.2299	-1.47011	0.510889	-0.671603	1	0	0	0	0.430494	0.0513298	0.31
58	3.848	1.34755	26	3.2581	9	2.19722	0.148	-1.91054	0.427556	-0.849671	0	0	0	0	0.125611	0.0436749	0.05
58	5.102	1.62963	63	4.14313	29	3.3673	0.0809841	-2.5135	0.175931	-1.73766	0	0	0	0	0.0385757	0.0563562	0.02
58	6.868	1.92687	38	3.63759	9	2.19722	0.180737	-1.71071	0.763111	-0.270352	0	0	0	0	0.138903	0.0732941	0.07
58	2.109	0.746214	63	4.14313	21	3.04452	0.0334762	-3.39692	0.100429	-2.29831	0	0	0	0	0.0110609	0.0250081	0
58	7.326	1.99143	31	3.43399	5	1.60944	0.236323	-1.44256	1.4652	0.381992	0	0	0	0	0.20688	0.0775291	0.1
58	8.13	2.09556	29	3.3673	7	1.94591	0.280345	-1.27173	1.16143	0.149651	0	0	0	0	0.256085	0.0848189	0.13
58	6.162	1.8184	27	3.29584	9	2.19722	0.228222	-1.47744	0.684667	-0.378823	0	0	1	1	0.208949	0.0666425	0.1
58	28.97	3.36626	52	3.95124	18	2.89037	0.557115	-0.584983	1.60944	0.475889	0	0	0	0	0.415894	0.230259	0.33
58	3.421	1.22993	59	4.07754	32	3.46574	0.0579831	-2.8476	0.106906	-2.2358	0	0	0	0	0.0248679	0.0392167	0.01
58	5.391	1.68473	53	3.97029	18	2.89037	0.101717	-2.28556	0.2995	-1.20564	0	0	0	0	0.056927	0.059198	0.02
58	4.23	1.4422	35	3.55535	12	2.48491	0.120857	-2.11315	0.3525	-1.0427	0	0	0	0	0.0855793	0.0476009	0.03
58	12.764	2.54663	32	3.46574	16	2.77259	0.398875	-0.919107	0.79775	-0.22596	0	0	0	0	0.354022	0.123694	0.23
58	4.234	1.44315	47	3.85015	30	3.4012	0.0900851	-2.407	0.141133	-1.95805	0	0	0	0	0.0507775	0.0476417	0.02
58	11.287	2.42365	53	3.97029	30	3.4012	0.212962	-1.54664	0.376233	-0.977546	0	0	0	0	0.149453	0.111837	0.08
58	3.95	1.37372	35	3.55535	19	2.94444	0.112857	-2.18163	0.207895	-1.57072	0	0	1	0	0.0781409	0.0447289	0.03
58	6.162	1.8184	34	3.52636	9	2.19722	0.181235	-1.70796	0.684667	-0.378823	0	0	0	0	0.145576	0.0666425	0.06
58	9.452	2.24623	37	3.61092	17	2.83321	0.255459	-1.36469	0.556	-0.586987	0	0	0	0	0.212165	0.0964295	0.11
58	5.08	1.62531	45	3.80666	17	2.83321	0.112889	-2.18135	0.298824	-1.2079	0	0	0	0	0.0703012	0.0561387	0.03
58	6.616	1.88949	41	3.71357	15	2.70805	0.161366	-1.82408	0.441067	-0.818559	0	0	0	0	0.116808	0.0709374	0.06
58	4.489	1.50163	25	3.21888	8	2.07944	0.17956	-1.71725	0.561125	-0.577812	0	0	0	0	0.162065	0.0502306	0.06
58	6.611	1.88873	25	3.21888	10	2.30259	0.26444	-1.33014	0.6611	-0.41385	0	0	1	1	0.252903	0.0708904	0.14
58	29.508	3.38466	19	2.94444	2	0.693147	1.55305	0.440222	14.754	2.69151	0	1	1	1	0.892535	0.314866	0.94
58	9.581	2.25978	35	3.55535	18	2.89037	0.273743	-1.29557	0.532278	-0.63059	0	0	1	1	0.233863	0.0975387	0.14
58	5.636	1.72917	38	3.63759	13	2.56495	0.148316	-1.90841	0.433538	-0.835775	0	0	0	0	0.1081	0.0615848	0.05
58	47.5	3.86073	51	3.93183	27	3.29584	0.931373	-0.0710959	1.75926	0.564893	0	1	1	1	0.716524	0.41369	0.84
58	35.256	3.56264	36	3.58352	27	3.29584	0.979333	-0.0208832	1.30578	0.266799	0	0	0	0	0.655593	0.263145	0.57
58	6.599	1.88692	20	2.99573	8	2.07944	0.32995	-1.10881	0.824875	-0.192523	0	0	0	0	0.340425	0.0707777	0.19
58	5.618	1.72598	46	3.82864	24	3.17805	0.12213	-2.10267	0.234083	-1.45208	0	0	0	0	0.0773924	0.0614102	0.04
58	19.119	2.95068	37	3.61092	17	2.83321	0.51673	-0.660235	1.12465	0.117469	0	0	0	0	0.427201	0.170034	0.31
58	9.564	2.25801	48	3.8712	18	2.89037	0.19925	-1.61319	0.531333	-0.632366	0	0	0	0	0.143079	0.0973928	0.08
58	19.314	2.96083	93	4.5326	61	4.11087	0.207677	-1.57177	0.316623	-1.15004	0	0	0	0	0.11592	0.17135	0.08
58	6.704	1.9027	74	4.30407	34	3.52636	0.0905946	-2.40136	0.197176	-1.62366	0	0	0	0	0.0420063	0.0717625	0.02
58	15.863	2.76399	78	4.35671	42	3.73767	0.203372	-1.59272	0.37769	-0.97368	0	0	0	0	0.121134	0.147169	0.08
58	5.203	1.64924	51	3.93183	12	2.48491	0.10202	-2.28259	0.433583	-0.835671	0	1	0	0	0.0935926	0.083841	0.09
58	18.989	2.94386	22	3.09104	9	2.19722	0.863136	-0.147183	2.10989	0.746635	0	0	0	0	0.665	0.169153	0.53
58	4.238	1.44409	20	2.99573	8	2.07944	0.2119	-1.55164	0.52975	-0.63535	0	1	0	0	0.312872	0.0700083	0.28
58	3.616	1.28537	26	3.2581	6	1.79176	0.139077	-1.97273	0.602667	-0.506391	0	0	1	0	0.116063	0.0412621	0.05
58	4.322	1.46372	42	3.73767	16	2.77259	0.102905	-2.27395	0.270125	-1.30887	0	0	1	0	0.0638935	0.0485379	0.02
58	20.295	3.01037	29	3.3673	10	2.30259	0.699828	-0.356921	2.0295	0.707789	0	1	1	1	0.683825	0.24618	0.77
58	1.871	0.626473	15	2.70805	4	1.38629	0.124733	-2.08158	0.46775	-0.759821	1	1	0	0	0.373359	0.0331625	0.4
59	4.1	1.41099	42	3.73767	15	2.70805	0.097619	-2.32668	0.273333	-1.29706	0	0	0	0	0.0594818	0.0483068	0.02
59	12.7	2.5416	55	4.00733	19	2.94444	0.230909	-1.46573	0.668421	-0.402837	0	0	0	0	0.16263	0.128031	0.1
59	3.5	1.25276	26	3.2581	8	2.07944	0.134615	-2.00533	0.4375	-0.826679	0	0	0	0	0.111312	0.0418263	0.05
59	3.81	1.33763	48	3.8712	12	2.48491	0.079375	-2.53357	0.3175	-1.14728	0	0	0	0	0.0422569	0.0451941	0.02
59	12.34	2.51285	83	4.41884	50	3.91202	0.148675	-1.90599	0.2468	-1.39918	0	1	0	0	0.124765	0.177301	0.17
59	2.618	0.962411	33	3.49651	19	2.94444	0.0793333	-2.5341	0.137789	-1.98203	0	0	0	0	0.0497029	0.0319991	0.02
59	3.66	1.29746	30	3.4012	12	2.48491	0.122	-2.10373	0.305	-1.18744	0	0	1	0	0.0923774	0.0435699	0.04
59	19.82	2.98669	26	3.2581	6	1.79176	0.762308	-0.271405	3.30333	1.19493	0	0	1	1	0.605839	0.181114	0.48
59	6.67	1.89762	31	3.43399	10	2.30259	0.215161	-1.53637	0.667	-0.404965	0	1	1	1	0.275981	0.108022	0.32
59	11.91	2.47738	43	3.7612	23	3.13549	0.276977	-1.28382	0.517826	-0.658116	0	0	1	0	0.22037	0.12153	0.13
59	3.59	1.27815	28	3.3322	9	2.19722	0.128214	-2.05405	0.398889	-0.919072	0	0	0	0	0.101411	0.0428085	0.05
59	3.9	1.36098	61	4.11087	33	3.49651	0.0639344	-2.7499	0.118182	-2.13553	0	0	0	0	0.0281157	0.046164	0.01
59	7.96	2.07443	65	4.17439	39	3.66356	0.122462	-2.09996	0.204103	-1.58913	0	0	1	0	0.0671034	0.0867596	0.03
59	14.27	2.65816	62	4.12713	37	3.61092	0.230161	-1.46897	0.385676	-0.952758	1	0	0	0	0.311287	0.140553	0.25
59	3.51	1.25562	27	3.29584	7	1.94591	0.13	-2.04022	0.501429	-0.690294	0	0	0	0	0.104794	0.0419356	0.05
59	10.45	2.3466	48	3.8712	22	3.09104	0.217708	-1.5246	0.475	-0.74444	0	0	0	0	0.159515	0.109139	0.08
59	3.728	1.31587	29	3.3673	8	2.07944	0.128552	-2.05142	0.466	-0.76357	0	0	0	0	0.100304	0.0443074	0.04
59	14.706	2.68826	26	3.2581	14	2.63906	0.565615	-0.569841	1.05043	0.0491982	0	0	1	1	0.499579	0.143942	0.36
59	5.675	1.73607	28	3.3322	12	2.48491	0.202679	-1.59613	0.472917	-0.748836	0	1	0	0	0.268059	0.0941604	0.3
59	3.475	1.24559	41	3.71357	21	3.04452	0.0847561	-2.46798	0.165476	-1.79893	0	0	0	0	0.0495438	0.0415528	0.01
59	4.997	1.60884	34	3.52636	18	2.89037	0.146971	-1.91752	0.277611	-1.28153	1	0	1	0	0.237079	0.0577164	0.14
59	3.264	1.18295	36	3.58352	21	3.04452	0.0906667	-2.40057	0.155429	-1.86157	0	0	0	0	0.0574701	0.0392333	0.02
59	5.65	1.73166	32	3.46574	11	2.3979	0.176563	-1.73408	0.513636	-0.66624	0	0	1	0	0.144321	0.0643727	0.07
59	14.573	2.67917	34	3.52636	19	2.94444	0.428618	-0.84719	0.767	-0.265268	0	0	0	0	0.37167	0.142912	0.25
59	2.38	0.8671	38	3.63759	13	2.56495	0.0626316	-2.77049	0.183077	-1.69785	0	0	1	0	0.0336712	0.0292804	0.01
59	6.76	1.91102	18	2.89037	6	1.79176	0.375556	-0.979349	1.12667	0.119263	1	0	1	1	0.617241	0.0753442	0.49
59	17.196	2.84468	90	4.49981	64	4.15888	0.191067	-1.65513	0.268688	-1.31421	0	0	0	0	0.10553	0.162606	0.07
59	5.269	1.66184	21	3.04452	9	2.19722	0.250905	-1.38268	0.585444	-0.535384	0	0	1	1	0.25357	0.060508	0.11
59	4.754	1.55899	38	3.63759	18	2.89037	0.125105	-2.0786	0.264111	-1.33139	0	0	0	0	0.0865588	0.0551987	0.04
59	3.413	1.22759	30	3.4012	9	2.19722	0.113767	-2.17361	0.379222	-0.969633	0	0	0	0	0.0842481	0.0408734	0.03
59	3.044	1.11317	38	3.63759	10	2.30259	0.0801053	-2.52441	0.3044	-1.18941	0	0	1	1	0.0473788	0.0367926	0.02
59	5.841	1.7649	23	3.13549	8	2.07944	0.253957	-1.37059	0.730125	-0.31454	1	0	1	0	0.45025	0.0662905	0.32
59	6.941	1.93745	25	3.21888	9	2.19722	0.27764	-1.28143	0.771222	-0.259779	0	0	1	0	0.266441	0.0770947	0.14
59	1.794	0.584448	32	3.46574	5	1.60944	0.0560625	-2.88129	0.3588	-1.02499	1	0	1	1	0.0734599	0.0224521	0.04
59	5.598	1.72241	38	3.63759	?	#VALUE!	0.147316	-1.91518	#VALUE!	#VALUE!	0	0	1	1	0.10716	0.0638483	0.05
59	9.451	2.24612	33	3.49651	10	2.30259	0.286394	-1.25039	0.9451	-0.0564645	0	0	1	0	0.250778	0.100359	0.13
59	9.845	2.28696	50	3.91202	21	3.04452	0.1969	-1.62506	0.46881	-0.757559	0	1	0	0	0.212367	0.148637	0.27
59	14.746	2.69097	46	3.82864	15	2.70805	0.320565	-1.13767	0.983067	-0.0170783	0	1	0	0	0.361714	0.20269	0.46
59	3.261	1.18203	56	4.02535	27	3.29584	0.0582321	-2.84332	0.120778	-2.1138	0	0	0	0	0.0256058	0.0392002	0.01
59	3.877	1.35506	48	3.8712	24	3.17805	0.0807708	-2.51614	0.161542	-1.82299	0	0	0	0	0.0432889	0.0459164	0.02
59	6.592	1.88586	38	3.63759	16	2.77259	0.173474	-1.75173	0.412	-0.886732	0	0	0	0	0.13196	0.0737101	0.07
59	3.549	1.26667	51	3.93183	30	3.4012	0.0695882	-2.66516	0.1183	-2.13453	0	0	0	0	0.034266	0.0423615	0.02
59	22.144	3.09757	50	3.91202	21	3.04452	0.44288	-0.814456	1.05448	0.0530441	0	0	0	0	0.342182	0.196613	0.25
59	32.024	3.46649	105	4.65396	58	4.06044	0.30499	-1.18747	0.552138	-0.593957	0	0	0	0	0.177804	0.254776	0.14
59	6.2	1.82455	48	3.8712	24	3.17805	0.129167	-2.04665	0.258333	-1.3535	0	0	0	0	0.0819061	0.069861	0.04
59	3.898	1.36046	27	3.29584	10	2.30259	0.14437	-1.93537	0.3898	-0.942121	0	0	0	0	0.119892	0.0461424	0.05
59	2.999	1.09828	66	4.18965	41	3.71357	0.0454394	-3.09138	0.0731463	-2.61529	0	0	0	0	0.0167476	0.0362905	0.01
59	47.18	3.85397	26	3.2581	11	2.3979	1.81462	0.595874	4.28909	1.45607	0	1	1	1	0.900154	0.422591	0.95
59	15.097	2.7145	46	3.82864	13	2.56495	0.328196	-1.11415	1.16131	0.149547	0	0	0	0	0.259434	0.146949	0.16
59	10.857	2.38481	19	2.94444	22	3.09104	0.571421	-0.559629	0.4935	-0.706232	0	0	1	1	0.538949	0.112644	0.37
59	14.14	2.64901	28	3.3322	8	2.07944	0.505	-0.683197	1.7675	0.569566	0	0	1	0	0.450318	0.139536	0.3
59	28.575	3.35253	27	3.29584	9	2.19722	1.05833	0.0566953	3.175	1.15531	1	1	0	0	0.909379	0.317914	0.96
59	0.819	-0.199671	27	3.29584	9	2.19722	0.0303333	-3.49551	0.091	-2.3969	1	0	0	0	0.0340459	0.0106006	0.02
59	5.038	1.61701	39	3.66356	11	2.3979	0.129179	-2.04655	0.458	-0.780886	1	0	1	1	0.194991	0.058139	0.12
59	6.163	1.81856	28	3.3322	12	2.48491	0.220107	-1.51364	0.513583	-0.666343	0	0	0	0	0.197783	0.0694951	0.09
59	89.794	4.49752	31	3.43399	12	2.48491	2.89658	1.06353	7.48283	2.01261	0	1	1	1	0.942403	0.563573	0.98
59	3.629	1.28896	28	3.3322	7	1.94591	0.129607	-2.04325	0.518429	-0.656953	1	1	0	0	0.321471	0.0636009	0.42
59	10.204	2.32278	27	3.29584	4	1.38629	0.377926	-0.973057	2.551	0.936485	0	0	1	0	0.353899	0.107	0.2
59	3.188	1.15939	42	3.73767	14	2.63906	0.0759048	-2.57828	0.227714	-1.47966	0	0	0	0	0.0421053	0.0383928	0.01
59	4.847	1.57836	36	3.58352	11	2.3979	0.134639	-2.00516	0.440636	-0.819535	0	0	1	1	0.0974799	0.0561649	0.04
59	6.672	1.89792	47	3.85015	23	3.13549	0.141957	-1.95223	0.290087	-1.23757	0	1	0	0	0.147344	0.108049	0.18
59	3.875	1.35455	36	3.58352	13	2.56495	0.107639	-2.22897	0.298077	-1.2104	0	0	0	0	0.0724816	0.0458949	0.03
59	5.526	1.70946	32	3.46574	14	2.63906	0.172687	-1.75627	0.394714	-0.929593	0	0	0	0	0.140403	0.0631206	0.07
59	5.839	1.76456	32	3.46574	14	2.63906	0.182469	-1.70118	0.417071	-0.874498	0	0	0	0	0.150297	0.0662705	0.07
59	3.504	1.25391	34	3.52636	11	2.3979	0.103059	-2.27246	0.318545	-1.14399	0	0	0	0	0.0700455	0.04187	0.03
59	8.606	2.15246	46	3.82864	25	3.21888	0.187087	-1.67618	0.34424	-1.06642	0	0	0	0	0.134514	0.0927278	0.07
59	3.687	1.30481	52	3.95124	23	3.13549	0.0709038	-2.64643	0.160304	-1.83068	0	0	0	0	0.0348744	0.0438629	0.02
59	11.647	2.45505	39	3.66356	9	2.19722	0.298641	-1.20851	1.29411	0.257824	0	0	0	0	0.247853	0.119335	0.15
59	14.039	2.64184	57	4.04305	32	3.46574	0.246298	-1.40121	0.438719	-0.823897	0	0	0	0	0.173391	0.138743	0.11
59	6.813	1.91883	30	3.4012	9	2.19722	0.2271	-1.48236	0.757	-0.278392	0	0	0	0	0.199976	0.0758579	0.1
59	7.522	2.01783	59	4.07754	13	2.56495	0.127492	-2.05971	0.578615	-0.547117	0	1	1	0	0.117669	0.119433	0.15
59	13.351	2.59159	36	3.58352	9	2.19722	0.370861	-0.991928	1.48344	0.394367	0	0	0	0	0.318557	0.133286	0.19
59	5.505	1.70566	22	3.09104	7	1.94591	0.250227	-1.38539	0.786429	-0.240253	0	1	1	1	0.356685	0.0917308	0.4
59	4.377	1.47636	25	3.21888	6	1.79176	0.17508	-1.74251	0.7295	-0.315396	0	0	0	0	0.157164	0.0512469	0.06
59	3.445	1.23692	49	3.89182	23	3.13549	0.0703061	-2.6549	0.149783	-1.89857	0	0	0	0	0.0353779	0.0412243	0.01
59	1.183	0.168054	27	3.29584	11	2.3979	0.0438148	-3.12778	0.107545	-2.22984	1	0	0	0	0.0565896	0.0151053	0.02
59	11.644	2.45479	44	3.78419	25	3.21888	0.264636	-1.3294	0.46576	-0.764085	0	0	0	0	0.207526	0.11931	0.13
59	3.555	1.26836	29	3.3673	12	2.48491	0.122586	-2.09894	0.29625	-1.21655	1	0	0	0	0.204475	0.0424269	0.13
59	8.907	2.18684	28	3.3322	10	2.30259	0.318107	-1.14537	0.8907	-0.115748	1	1	1	0	0.63444	0.137161	0.75
59	5.008	1.61104	31	3.43399	13	2.56495	0.161548	-1.82295	0.385231	-0.953913	1	0	0	0	0.270935	0.0578298	0.17
59	40.116	3.69178	53	3.97029	15	2.70805	0.756906	-0.278517	2.6744	0.983725	0	0	0	0	0.523685	0.295025	0.46
60	5.2	1.64866	33	3.49651	11	2.3979	0.157576	-1.84785	0.472727	-0.749237	0	0	0	0	0.123641	0.0623797	0.05
60	16.6	2.8094	29	3.3673	6	1.79176	0.572414	-0.557893	2.76667	1.01764	1	1	1	1	0.799761	0.228583	0.89
60	4.7	1.54756	74	4.30407	44	3.78419	0.0635135	-2.7565	0.106818	-2.23663	0	0	0	0	0.0255669	0.0570091	0.01
60	4.96	1.60141	29	3.3673	8	2.07944	0.171034	-1.76589	0.62	-0.478036	1	0	0	0	0.293807	0.0598146	0.18
60	6.12	1.81156	35	3.55535	17	2.83321	0.174857	-1.74379	0.36	-1.02165	0	0	1	1	0.137673	0.0720051	0.06
60	6.8	1.91692	27	3.29584	7	1.94591	0.251852	-1.37891	0.971429	-0.0289875	1	0	1	0	0.429275	0.0789197	0.32
60	3.35	1.20896	36	3.58352	8	2.07944	0.0930556	-2.37456	0.41875	-0.870481	0	0	0	0	0.0595414	0.0419659	0.02
60	4.07	1.40364	32	3.46574	14	2.63906	0.127188	-2.06209	0.290714	-1.23541	0	0	1	0	0.0949911	0.0500919	0.04
60	4.615	1.52931	46	3.82864	23	3.13549	0.100326	-2.29933	0.200652	-1.60618	0	0	1	0	0.0593739	0.0560858	0.03
60	3.39	1.22083	34	3.52636	8	2.07944	0.0997059	-2.30553	0.42375	-0.858612	0	0	1	0	0.0669934	0.0424239	0.02
60	7.66	2.03601	42	3.73767	24	3.17805	0.182381	-1.70166	0.319167	-1.14204	0	0	0	0	0.135056	0.0874383	0.07
60	4.68	1.5433	22	3.09104	4	1.38629	0.212727	-1.54774	1.17	0.157004	0	0	0	0	0.207583	0.0567921	0.1
60	27.075	3.29861	35	3.55535	14	2.63906	0.773571	-0.256737	1.93393	0.659553	0	1	1	0	0.696465	0.316684	0.8
60	5.41	1.68825	29	3.3673	17	2.83321	0.186552	-1.67905	0.318235	-1.14496	0	0	0	0	0.160382	0.0646054	0.06
60	6.623	1.89055	26	3.2581	7	1.94591	0.254731	-1.36755	0.946143	-0.0553617	0	0	0	0	0.239547	0.0771355	0.13
60	18.632	2.92488	97	4.57471	68	4.21951	0.192082	-1.64983	0.274	-1.29463	0	0	0	0	0.103056	0.179197	0.07
60	20.157	3.00355	38	3.63759	13	2.56495	0.530447	-0.634035	1.55054	0.438602	1	0	1	1	0.65395	0.190017	0.61
60	5.408	1.68788	33	3.49651	13	2.56495	0.163879	-1.80863	0.416	-0.87707	0	0	0	0	0.129918	0.0645843	0.05
60	6.395	1.85552	41	3.71357	30	3.4012	0.155976	-1.85806	0.213167	-1.54568	0	0	0	0	0.111835	0.0748211	0.05
60	4.848	1.57857	49	3.89182	19	2.94444	0.0989388	-2.31325	0.255158	-1.36587	0	0	0	0	0.0566986	0.0586095	0.03
60	49.01	3.89202	37	3.61092	14	2.63906	1.32459	0.281106	3.50071	1.25297	0	1	1	1	0.829615	0.441348	0.91
60	6.178	1.82099	61	4.11087	34	3.52636	0.101279	-2.28988	0.181706	-1.70537	0	0	0	0	0.0532658	0.0726013	0.02
60	1.743	0.555608	30	3.4012	13	2.56495	0.0581	-2.84559	0.134077	-2.00934	1	0	0	0	0.0791707	0.0228491	0.04
60	3.145	1.14581	27	3.29584	5	1.60944	0.116481	-2.15002	0.629	-0.463624	0	0	0	0	0.0908059	0.0396062	0.03
60	3.307	1.19604	40	3.68888	16	2.77259	0.082675	-2.49284	0.206687	-1.57655	0	0	1	0	0.0483941	0.0414727	0.02
60	13.215	2.58135	23	3.13549	7	1.94591	0.574565	-0.554142	1.88786	0.635442	0	0	1	1	0.519222	0.137324	0.35
60	3.198	1.16253	26	3.2581	7	1.94591	0.123	-2.09557	0.456857	-0.783385	0	0	0	0	0.0990444	0.0402183	0.03
60	6.542	1.87824	43	3.7612	12	2.48491	0.15214	-1.88296	0.545167	-0.606664	0	0	0	0	0.106228	0.0763154	0.06
60	7.673	2.03771	65	4.17439	39	3.66356	0.118046	-2.13668	0.196744	-1.62585	0	0	0	0	0.0638548	0.0875652	0.03
60	9.508	2.25213	34	3.52636	16	2.77259	0.279647	-1.27423	0.59425	-0.520455	0	0	0	0	0.241852	0.104961	0.14
60	26.936	3.29346	15	2.70805	3	1.09861	1.79573	0.585413	8.97867	2.19485	0	0	1	0	0.872098	0.233895	0.81
60	7.968	2.07543	41	3.71357	13	2.56495	0.194341	-1.63814	0.612923	-0.489516	0	0	1	1	0.147526	0.0904307	0.07
60	5.586	1.72026	49	3.89182	19	2.94444	0.114	-2.17156	0.294	-1.22418	0	0	0	0	0.0687058	0.0664575	0.03
60	13.337	2.59054	66	4.18965	40	3.68888	0.202076	-1.59911	0.333425	-1.09834	0	1	0	0	0.197848	0.194897	0.26
60	4.151	1.42335	34	3.52636	14	2.63906	0.122088	-2.10301	0.2965	-1.21571	0	1	0	0	0.138719	0.0747538	0.13
60	6.675	1.89837	31	3.43399	12	2.48491	0.215323	-1.53562	0.55625	-0.586537	0	0	1	1	0.185669	0.0776608	0.1
60	5.842	1.76507	36	3.58352	12	2.48491	0.162278	-1.81845	0.486833	-0.719833	0	0	0	0	0.123949	0.0691303	0.06
60	13.801	2.62474	33	3.49651	15	2.70805	0.418212	-0.871767	0.920067	-0.0833091	1	1	0	0	0.705165	0.199915	0.83
60	5.178	1.64442	39	3.66356	19	2.94444	0.132769	-2.01914	0.272526	-1.30002	0	1	0	0	0.145883	0.0906495	0.15
60	24.516	3.19933	26	3.2581	10	2.30259	0.942923	-0.0587706	2.4516	0.896741	0	0	1	1	0.676411	0.218961	0.58
60	9.438	2.24474	112	4.7185	63	4.14313	0.0842679	-2.47375	0.14981	-1.89839	0	0	0	0	0.0316552	0.104315	0.02
60	11.624	2.45307	33	3.49651	17	2.83321	0.352242	-1.04344	0.683765	-0.380141	0	0	0	0	0.31105	0.123852	0.2
60	8.568	2.14803	44	3.78419	18	2.89037	0.194727	-1.63616	0.476	-0.742337	0	0	0	0	0.143875	0.0961755	0.08
60	3.033	1.10955	35	3.55535	18	2.89037	0.0866571	-2.4458	0.1685	-1.78082	0	0	0	0	0.0546886	0.038308	0.02
60	4.482	1.50007	55	4.00733	24	3.17805	0.0814909	-2.50726	0.18675	-1.67798	0	0	0	0	0.0412948	0.054635	0.01
60	21.56	3.07084	39	3.66356	16	2.77259	0.552821	-0.592722	1.3475	0.298251	0	0	0	0	0.445305	0.199641	0.34
60	20.188	3.00509	32	3.46574	18	2.89037	0.630875	-0.460648	1.12156	0.114717	0	0	1	0	0.515377	0.190233	0.39
60	3.548	1.26638	42	3.73767	12	2.48491	0.0844762	-2.47129	0.295667	-1.21852	0	0	0	0	0.0488064	0.0442252	0.02
60	2.157	0.768718	28	3.3322	17	2.83321	0.0770357	-2.56349	0.126882	-2.06449	0	0	0	0	0.051257	0.027918	0.01
60	7.337	1.99293	54	3.98898	24	3.17805	0.13587	-1.99605	0.305708	-1.18512	0	1	1	0	0.132128	0.121688	0.15
60	11.164	2.41269	24	3.17805	8	2.07944	0.465167	-0.76536	1.3955	0.333253	0	0	1	1	0.43834	0.119844	0.27
60	7.141	1.96585	40	3.68888	8	2.07944	0.178525	-1.72303	0.892625	-0.113589	0	0	0	0	0.134049	0.0823268	0.06
60	17.53	2.86391	42	3.73767	17	2.83321	0.417381	-0.873756	1.03118	0.0307004	0	0	0	0	0.340778	0.171131	0.24
60	3.4	1.22378	36	3.58352	19	2.94444	0.0944444	-2.35974	0.178947	-1.72066	0	0	0	0	0.0607523	0.0425383	0.02
60	5.692	1.73906	64	4.15888	22	3.09104	0.0889375	-2.41982	0.258727	-1.35198	1	1	1	0	0.158623	0.098316	0.24
60	4.344	1.4688	40	3.68888	18	2.89037	0.1086	-2.22008	0.241333	-1.42158	0	0	0	0	0.0701511	0.0531216	0.02
60	10.61	2.3618	33	3.49651	12	2.48491	0.321515	-1.13471	0.884167	-0.12311	0	0	1	0	0.283493	0.114946	0.17
60	10.789	2.37853	34	3.52636	14	2.63906	0.317324	-1.14783	0.770643	-0.26053	1	0	0	0	0.486057	0.116537	0.4
60	7.333	1.99238	74	4.30407	18	2.89037	0.0990946	-2.31168	0.407389	-0.897987	0	0	0	0	0.047546	0.084228	0.02
60	6.046	1.7994	20	2.99573	7	1.94591	0.3023	-1.19634	0.863714	-0.146513	0	1	1	0	0.432182	0.103491	0.44
60	16.281	2.79	47	3.85015	17	2.83321	0.346404	-1.06015	0.957706	-0.0432146	0	0	0	0	0.272764	0.161724	0.17
60	8.23	2.10779	26	3.2581	9	2.19722	0.316538	-1.15031	0.914444	-0.0894386	0	0	1	0	0.301316	0.0929528	0.16
60	6.715	1.90434	46	3.82864	16	2.77259	0.145978	-1.9243	0.419687	-0.868245	0	0	0	0	0.0979339	0.0780642	0.05
60	4.944	1.59817	27	3.29584	9	2.19722	0.183111	-1.69766	0.549333	-0.59905	0	1	1	0	0.243291	0.0870972	0.25
60	28.357	3.34487	29	3.3673	9	2.19722	0.977828	-0.0224219	3.15078	1.14765	0	1	1	1	0.77818	0.325831	0.86
60	4.277	1.45325	37	3.61092	11	2.3979	0.115595	-2.15767	0.388818	-0.944643	0	0	0	0	0.0788146	0.0523838	0.03
60	8.24	2.109	36	3.58352	18	2.89037	0.228889	-1.47452	0.457778	-0.781371	0	0	0	0	0.188737	0.0930487	0.09
60	4.426	1.4875	51	3.93183	9	2.19722	0.0867843	-2.44433	0.491778	-0.709728	0	0	1	1	0.0465565	0.0540219	0.02
61	6.73	1.90658	36	3.58352	13	2.56495	0.186944	-1.67694	0.517692	-0.658374	1	1	0	0	0.417767	0.117834	0.55
61	4.32	1.46326	26	3.2581	10	2.30259	0.166154	-1.79484	0.432	-0.83933	0	1	1	0	0.221313	0.0807131	0.2
61	9.1	2.20827	28	3.3322	11	2.3979	0.325	-1.12393	0.827273	-0.189621	0	0	1	1	0.302233	0.105284	0.17
61	3.84	1.34547	36	3.58352		#NUM!	0.106667	-2.23805	#DIV/0!	#DIV/0!		0	0	0	0.0716045	0.0496095
61	3.9	1.36098	25	3.21888	8	2.07944	0.156	-1.8579	0.4875	-0.718465	0	0	0	0	0.136304	0.0503094	0.06
61	11.1	2.40695	115	4.74493	70	4.2485	0.0965217	-2.33799	0.158571	-1.84155	0	0	0	0	0.037818	0.123997	0.02
61	4.18	1.43031	25	3.21888	7	1.94591	0.1672	-1.78856	0.597143	-0.515599	0	0	1	0	0.148543	0.0535524	0.06
61	8.79	2.17361	64	4.15888	46	3.82864	0.137344	-1.98527	0.191087	-1.65503	0	0	0	0	0.0787721	0.102277	0.04
61	4.25	1.44692	65	4.17439	28	3.3322	0.0653846	-2.72747	0.151786	-1.88529	0	0	0	0	0.0282106	0.0543572	0.01
61	12.1	2.49321	94	4.54329	67	4.20469	0.128723	-2.05009	0.180597	-1.71149	0	0	0	0	0.0613313	0.132941	0.03
61	6.83	1.92132	62	4.12713	50	3.91202	0.110161	-2.20581	0.1366	-1.9907	0	0	1	0	0.0593246	0.0825389	0.03
61	15.61	2.74791	74	4.30407	58	4.06044	0.210946	-1.55615	0.269138	-1.31253	0	0	0	0	0.12956	0.162413	0.08
61	4	1.38629	32	3.46574	15	2.70805	0.125	-2.07944	0.266667	-1.32176	0	0	0	0	0.0928563	0.051472	0.04
61	6.02	1.79509	47	3.85015	24	3.17805	0.128085	-2.05506	0.250833	-1.38297	0	0	0	0	0.0817139	0.0739829	0.04
61	4.303	1.45931	38	3.63759	22	3.09104	0.113237	-2.17827	0.195591	-1.63173	0	0	0	0	0.0758215	0.054965	0.03
61	8.744	2.16837	91	4.51086	65	4.17439	0.0960879	-2.34249	0.134523	-2.00602	0	0	0	0	0.0416387	0.101829	0.02
61	85.27	4.44582	22	3.09104	8	2.07944	3.87591	1.35478	10.6587	2.36638	1	1	1	1	0.986299	0.572977	1
61	6.08	1.805	68	4.21951	39	3.66356	0.0894118	-2.4145	0.155897	-1.85856	0	0	0	0	0.0428003	0.0746253	0.02
61	5.424	1.69083	28	3.3322	7	1.94591	0.193714	-1.64137	0.774857	-0.255077	0	0	0	0	0.170102	0.0675234	0.07
61	42.737	3.75507	39	3.66356	23	3.13549	1.09582	0.0915034	1.85813	0.619571	1	0	1	0	0.842072	0.325301	0.85
61	3.2	1.16315	44	3.78419	19	2.94444	0.0727273	-2.62104	0.168421	-1.78129	0	0	0	0	0.0388802	0.0420288	0.01
61	24.148	3.1842	54	3.98898	21	3.04452	0.447185	-0.804782	1.1499	0.139679	0	0	0	0	0.337447	0.22405	0.25
61	3.493	1.25076	32	3.46574	8	2.07944	0.109156	-2.21497	0.436625	-0.828681	0	0	0	0	0.077613	0.0455258	0.02
61	6.378	1.85285	36	3.58352	12	2.48491	0.177167	-1.73066	0.5315	-0.632052	0	0	0	0	0.138402	0.0777952	0.06
61	6.943	1.93773	42	3.73767	18	2.89037	0.16531	-1.79994	0.385722	-0.952638	0	0	0	0	0.119299	0.0837131	0.06
61	7.744	2.04692	42	3.73767	16	2.77259	0.184381	-1.69075	0.484	-0.72567	0	0	0	0	0.136909	0.0919056	0.07
61	7.525	2.01823	98	4.58497	71	4.26268	0.0767857	-2.56674	0.105986	-2.24445	0	0	0	0	0.0294764	0.089688	0.02
61	2.484	0.90987	28	3.3322	11	2.3979	0.0887143	-2.42233	0.225818	-1.48803	1	1	1	1	0.214977	0.0491753	0.18
61	14.437	2.66979	28	3.3322	12	2.48491	0.515607	-0.66241	1.20308	0.184888	0	1	1	1	0.585567	0.213966	0.65
61	6.359	1.84987	33	3.49651	13	2.56495	0.192697	-1.64664	0.489154	-0.715078	0	0	0	0	0.158765	0.0775941	0.07
61	6.497	1.87134	35	3.55535	10	2.30259	0.185629	-1.68401	0.6497	-0.431245	0	0	0	0	0.14826	0.0790515	0.06
61	3.679	1.30264	24	3.17805	5	1.60944	0.153292	-1.87541	0.7358	-0.306797	0	0	0	0	0.135516	0.0477224	0.06
61	3.474	1.24531	55	4.00733	20	2.99573	0.0631636	-2.76203	0.1737	-1.75043	0	1	0	0	0.0475057	0.0665801	0.04
61	9.651	2.26706	73	4.29046	30	3.4012	0.132205	-2.0234	0.3217	-1.13414	0	0	1	0	0.070812	0.110555	0.04
61	7.294	1.98705	61	4.11087	27	3.29584	0.119574	-2.12382	0.270148	-1.30878	0	0	0	0	0.0667571	0.0873308	0.03
61	10.33	2.33505	34	3.52636	8	2.07944	0.303824	-1.19131	1.29125	0.255611	0	0	0	0	0.264511	0.116928	0.14
61	1.273	0.241376	24	3.17805	10	2.30259	0.0530417	-2.93668	0.1273	-2.06121	1	1	0	0	0.122536	0.0263821	0.08
61	10.732	2.37323	37	3.61092	12	2.48491	0.290054	-1.23769	0.894333	-0.111677	0	0	1	1	0.24448	0.120639	0.15
61	4.391	1.47956	35	3.55535	8	2.07944	0.125457	-2.07579	0.548875	-0.599885	0	0	0	0	0.089902	0.0559713	0.03
61	5.45	1.69562	89	4.48864	37	3.61092	0.061236	-2.79302	0.147297	-1.9153	0	0	1	1	0.0223675	0.0678083	0.01
61	4.386	1.47842	30	3.4012	13	2.56495	0.1462	-1.92278	0.337385	-1.08653	1	0	0	0	0.246144	0.0559143	0.13
61	9.38	2.23858	50	3.91202	29	3.3673	0.1876	-1.67344	0.323448	-1.12872	0	0	1	0	0.130598	0.107974	0.06
61	16.888	2.8266	99	4.59512	52	3.95124	0.170586	-1.76852	0.324769	-1.12464	0	0	0	0	0.087492	0.172476	0.06
61	11.328	2.42728	29	3.3673	14	2.63906	0.390621	-0.940018	0.809143	-0.21178	0	0	0	0	0.35738	0.12606	0.21
61	4.709	1.54948	49	3.89182	25	3.21888	0.096102	-2.34234	0.18836	-1.6694	0	0	0	0	0.0544903	0.0595779	0.03
61	15.583	2.74618	54	3.98898	31	3.43399	0.288574	-1.2428	0.502677	-0.687807	0	0	0	0	0.21281	0.162197	0.14
61	10.063	2.30887	59	4.07754	42	3.73767	0.170559	-1.76867	0.239595	-1.4288	0	0	0	0	0.108239	0.114438	0.06
61	9.684	2.27048	30	3.4012	11	2.3979	0.3228	-1.13072	0.880364	-0.12742	1	0	0	0	0.506507	0.110868	0.42
61	0.607	-0.499226	16	2.77259	5	1.60944	0.0379375	-3.27182	0.1214	-2.10866	0	0	0	0	0.0244268	0.00869033	0.01
61	8.176	2.1012	73	4.29046	41	3.71357	0.112	-2.18926	0.199415	-1.61237	0	0	1	0	0.0565662	0.0962326	0.03
61	0.526	-0.642454	31	3.43399	16	2.77259	0.0169677	-4.07644	0.032875	-3.41504	1	0	0	0	0.0140854	0.0075593	0.01
61	22.337	3.10624	25	3.21888	6	1.79176	0.89348	-0.112631	3.72283	1.31449	1	1	1	1	0.890546	0.288909	0.95
61	1.607	0.474369	28	3.3322	13	2.56495	0.0573929	-2.85784	0.123615	-2.09058	1	1	0	0	0.127314	0.0328552	0.18
61	5.555	1.7147	49	3.89182	19	2.94444	0.113367	-2.17712	0.292368	-1.22974	0	0	0	0	0.0681927	0.0689556	0.03
61	11.67	2.45702	83	4.41884	42	3.73767	0.140602	-1.96182	0.277857	-1.28065	0	0	0	0	0.0728453	0.129127	0.04
61	3.751	1.32202	33	3.49651	15	2.70805	0.113667	-2.17449	0.250067	-1.38603	0	0	0	0	0.0808605	0.0485679	0.03
61	4.74	1.55604	63	4.14313	38	3.63759	0.0752381	-2.5871	0.124737	-2.08155	0	0	0	0	0.034817	0.0599271	0.02
61	4.555	1.51623	25	3.21888	6	1.79176	0.1822	-1.70265	0.759167	-0.275534	0	0	0	0	0.164951	0.0578371	0.08
61	0.629	-0.463624	20	2.99573	4	1.38629	0.03145	-3.45936	0.15725	-1.84992	0	0	0	0	0.0169518	0.00899624	0.01
61	10.966	2.3948	44	3.78419	7	1.94591	0.249227	-1.38939	1.56657	0.448889	0	0	1	1	0.193621	0.122779	0.11
61	6.766	1.91191	36	3.58352	6	1.79176	0.187944	-1.67161	1.12767	0.120151	0	0	0	0	0.148903	0.0818719	0.08
61	7.027	1.94976	17	2.83321	3	1.09861	0.413353	-0.883453	2.34233	0.851148	0	0	1	0	0.435015	0.0845829	0.24
61	9.281	2.22797	47	3.85015	18	2.89037	0.197468	-1.62218	0.515611	-0.662402	0	0	1	0	0.142664	0.107026	0.07
61	4.764	1.56109	38	3.63759	22	3.09104	0.125368	-2.0765	0.216545	-1.52995	0	0	0	0	0.0867994	0.0601971	0.04
61	15.298	2.72772	65	4.17439	27	3.29584	0.235354	-1.44667	0.566593	-0.568115	0	0	0	0	0.156118	0.159905	0.09
61	9.655	2.26748	64	4.15888	28	3.3322	0.150859	-1.89141	0.344821	-1.06473	0	0	0	0	0.0892014	0.110593	0.05
61	10.708	2.37099	71	4.26268	36	3.58352	0.150817	-1.89169	0.297444	-1.21253	0	0	0	0	0.0853982	0.120419	0.05
61	5.756	1.75024	66	4.18965	28	3.3322	0.0872121	-2.43941	0.205571	-1.58196	0	1	0	0	0.0681874	0.103345	0.08
61	0.409	-0.89404	17	2.83321	6	1.79176	0.0240588	-3.72725	0.0681667	-2.6858	1	1	0	0	0.0495217	0.00883145
61	2.161	0.770571	27	3.29584	10	2.30259	0.080037	-2.52527	0.2161	-1.53201	0	0	0	0	0.0548658	0.029234	0.02
61	4.58	1.5217	42	3.73767	13	2.56495	0.109048	-2.21597	0.352308	-1.04325	0	0	1	0	0.0690953	0.0581205	0.03
61	7.587	2.02644	50	3.91202	23	3.13549	0.15174	-1.88559	0.32987	-1.10906	1	0	0	0	0.214428	0.0903175	0.16
61	10.966	2.3948	33	3.49651	7	1.94591	0.332303	-1.10171	1.56657	0.448889	0	0	1	1	0.293286	0.122779	0.17
61	6.202	1.82487	35	3.55535	11	2.3979	0.1772	-1.73048	0.563818	-0.573023	0	0	1	0	0.139974	0.0759272	0.06
61	10.318	2.33389	84	4.43082	48	3.8712	0.122833	-2.09693	0.214958	-1.53731	0	0	0	0	0.0603919	0.116817	0.03
61	3.746	1.32069	41	3.71357	10	2.30259	0.0913659	-2.39288	0.3746	-0.981896	0	0	0	0	0.0549145	0.0485093	0.02
61	4.216	1.43889	34	3.52636	12	2.48491	0.124	-2.08747	0.351333	-1.04602	0	0	0	0	0.0896017	0.0539666	0.03
61	8.048	2.08542	56	4.02535	22	3.09104	0.143714	-1.93993	0.365818	-1.00562	0	0	0	0	0.088451	0.094957	0.04
61	22.771	3.12549	33	3.49651	10	2.30259	0.69003	-0.37102	2.2771	0.822903	0	1	1	1	0.666433	0.292526	0.77
61	9.633	2.26519	24	3.17805	7	1.94591	0.401375	-0.912859	1.37614	0.319285	0	0	1	1	0.386704	0.110385	0.24
62	27.4	3.31054	22	3.09104	7	1.94591	1.24545	0.219501	3.91429	1.36463	1	1	1	1	0.933073	0.33808	0.97
62	16.03	2.77446	17	2.83321	4	1.38629	0.942941	-0.0587514	4.0075	1.38817	0	1	1	1	0.809398	0.238508	0.86
62	5.26	1.66013	31	3.43399	7	1.94591	0.169677	-1.77386	0.751429	-0.285779	0	0	1	1	0.139087	0.0685283	0.06
62	50.35	3.919	60	4.09434	23	3.13549	0.839167	-0.175346	2.18913	0.783504	0	0	1	1	0.54672	0.367748	0.5
62	4.37	1.47476	37	3.61092	17	2.83321	0.118108	-2.13615	0.257059	-1.35845	0	0	0	0	0.0811027	0.0581485	0.03
62	0.55	-0.597837	26	3.2581	12	2.48491	0.0211538	-3.85593	0.0458333	-3.08274	1	1	0	0	0.0344107	0.0123412	0.07
62	6.18	1.82132	29	3.3673	12	2.48491	0.213103	-1.54598	0.515	-0.663588	0	0	0	0	0.188013	0.0788797	0.08
62	8.55	2.14593	19	2.94444	6	1.79176	0.45	-0.798508	1.425	0.354172	0	0	1	1	0.452814	0.103991	0.29
62	6.23	1.82938	28	3.3322	10	2.30259	0.2225	-1.50283	0.623	-0.473209	0	0	0	0	0.200275	0.0794319	0.09
62	6.6	1.88707	42	3.73767	25	3.21888	0.157143	-1.8506	0.264	-1.33181	1	1	0	0	0.342236	0.120601	0.48
62	9.34	2.23431	25	3.21888	8	2.07944	0.3736	-0.98457	1.1675	0.154865	0	0	0	0	0.358129	0.111917	0.2
62	10.25	2.32728	41	3.71357	22	3.09104	0.25	-1.38629	0.465909	-0.763765	0	0	0	0	0.199412	0.120798	0.11
62	5.06	1.62137	49	3.89182	17	2.83321	0.103265	-2.27045	0.297647	-1.21185	0	0	1	1	0.060101	0.0662283	0.03
62	5.27	1.66203	50	3.91202	21	3.04452	0.1054	-2.24999	0.250952	-1.38249	1	0	1	0	0.138791	0.0686428	0.08
62	3.78	1.32972	21	3.04452	8	2.07944	0.18	-1.7148	0.4725	-0.749718	0	1	0	0	0.260205	0.0748384	0.26
62	3.7	1.30833	34	3.52636	17	2.83321	0.108824	-2.21803	0.217647	-1.52488	0	0	0	0	0.0753488	0.0500744	0.03
62	51.08	3.93339	32	3.46574	9	2.19722	1.59625	0.467657	5.67556	1.73617	0	0	1	1	0.802795	0.370708	0.76
62	5.91	1.77665	22	3.09104	7	1.94591	0.268636	-1.3144	0.844286	-0.169264	0	0	1	0	0.268522	0.0758796	0.13
62	6.4	1.8563	23	3.13549	7	1.94591	0.278261	-1.2792	0.914286	-0.0896122	0	0	1	0	0.274581	0.0813018	0.12
62	17.794	2.87886	34	3.52636	10	2.30259	0.523353	-0.647499	1.7794	0.576276	0	1	1	1	0.569226	0.256351	0.67
62	3.95	1.37372	48	3.8712	28	3.3322	0.0822917	-2.49749	0.141071	-1.95849	0	0	0	0	0.0444199	0.0531147	0.02
62	22.882	3.13035	31	3.43399	19	2.94444	0.738129	-0.303637	1.20432	0.185912	1	1	1	1	0.848392	0.302517	0.93
62	4.9	1.58924	31	3.43399	11	2.3979	0.158065	-1.84475	0.445455	-0.80866	0	0	0	0	0.12726	0.064375	0.06
62	1.126	0.118672	30	3.4012	11	2.3979	0.0375333	-3.28253	0.102364	-2.27922	1	1	0	0	0.0710627	0.0245638	0.05
62	44.666	3.79921	22	3.09104	8	2.07944	2.03027	0.70817	5.58325	1.71977	0	1	1	1	0.919642	0.441937	0.96
62	2.076	0.730443	33	3.49651	11	2.3979	0.0629091	-2.76606	0.188727	-1.66745	1	1	1	1	0.133873	0.0435626	0.14
62	15.839	2.76248	42	3.73767	27	3.29584	0.377119	-0.975194	0.58663	-0.533362	0	0	0	0	0.308635	0.170326	0.21
62	4.8	1.56862	30	3.4012	10	2.30259	0.16	-1.83258	0.48	-0.733969	0	1	1	0	0.201353	0.092157	0.22
62	4.412	1.48433	26	3.2581	8	2.07944	0.169692	-1.77377	0.5515	-0.595113	0	0	0	0	0.148988	0.0586469	0.05
62	5.911	1.77682	30	3.4012	10	2.30259	0.197033	-1.62438	0.5911	-0.52577	0	0	0	0	0.16913	0.0758908	0.08
62	12.393	2.51713	56	4.02535	36	3.58352	0.221304	-1.50822	0.34425	-1.06639	0	0	0	0	0.153365	0.140746	0.09
62	7.843	2.05962	27	3.29584	8	2.07944	0.290481	-1.23622	0.980375	-0.0198201	0	0	1	0	0.272402	0.0967176	0.15
62	13.048	2.56863	35	3.55535	13	2.56495	0.3728	-0.986713	1.00369	0.00368551	0	0	1	1	0.322998	0.146593	0.2
62	5.106	1.63042	37	3.61092	12	2.48491	0.138	-1.9805	0.4255	-0.85449	1	0	0	0	0.214437	0.0667589	0.13
62	7.95	2.07317	34	3.52636	17	2.83321	0.233824	-1.45319	0.467647	-0.760041	0	0	0	0	0.197605	0.0978297	0.1
62	94.15	4.54489	38	3.63759	9	2.19722	2.47763	0.907303	10.4611	2.34766	0	1	1	1	0.922458	0.603871	0.97
62	9.836	2.28605	45	3.80666	21	3.04452	0.218578	-1.52061	0.468381	-0.758473	0	0	1	0	0.16429	0.11679	0.09
62	1.653	0.502592	23	3.13549	8	2.07944	0.0718696	-2.6329	0.206625	-1.57685	1	0	0	0	0.116607	0.0237678	0.07
62	9.439	2.24485	46	3.82864	16	2.77259	0.205196	-1.58379	0.589938	-0.527739	0	0	1	1	0.150841	0.112896	0.07
62	64.53	4.16713	16	2.77259	4	1.38629	4.03313	1.39454	16.1325	2.78084	0	0	1	1	0.955221	0.419761	0.95
62	6.873	1.9276	41	3.71357	11	2.3979	0.167634	-1.78597	0.624818	-0.470295	0	0	1	1	0.122614	0.0864432	0.06
62	12.05	2.48906	79	4.36945	60	4.09434	0.152532	-1.88038	0.200833	-1.60528	0	0	0	0	0.082906	0.13764	0.05
62	8.732	2.16699	55	4.00733	25	3.21888	0.158764	-1.84034	0.34928	-1.05188	0	0	0	0	0.101518	0.105836	0.05
62	9.695	2.27161	48	3.8712	24	3.17805	0.201979	-1.59959	0.403958	-0.906444	0	0	1	1	0.145508	0.115412	0.08
62	45.24	3.81198	20	2.99573	4	1.38629	2.262	0.816249	11.31	2.42569	1	1	1	1	0.971839	0.444741	0.99
62	7.018	1.94848	65	4.17439	48	3.8712	0.107969	-2.22591	0.146208	-1.92272	0	1	0	0	0.0911905	0.126862	0.11
62	6.393	1.8552	41	3.71357	18	2.89037	0.155927	-1.85837	0.355167	-1.03517	0	0	0	0	0.11179	0.0812251	0.05
62	4.597	1.5254	35	3.55535	15	2.70805	0.131343	-2.02994	0.306467	-1.18265	1	0	0	0	0.206765	0.0608321	0.14
62	5.605	1.72366	31	3.43399	13	2.56495	0.180806	-1.71033	0.431154	-0.84129	0	0	0	0	0.150456	0.0724532	0.08
62	10.578	2.35878	66	4.18965	34	3.52636	0.160273	-1.83088	0.311118	-1.16758	0	0	0	0	0.0953553	0.123937	0.06
62	10.953	2.39361	31	3.43399	11	2.3979	0.353323	-1.04037	0.995727	-0.00428188	0	0	0	0	0.318152	0.127486	0.19
62	7.645	2.03405	54	3.98898	28	3.3322	0.141574	-1.95493	0.273036	-1.29815	0	0	0	0	0.0880397	0.0946488	0.05
62	0.43	-0.84397	39	3.66356	18	2.89037	0.0110256	-4.50753	0.0238889	-3.73434	1	1	0	0	0.0114135	0.00971265
62	3.203	1.16409	39	3.66356	11	2.3979	0.0821282	-2.49947	0.291182	-1.23381	0	0	0	0	0.048484	0.0439279	0.02
62	3.057	1.11743	32	3.46574	16	2.77259	0.0955312	-2.3483	0.191062	-1.65515	0	1	1	1	0.104049	0.0619572	0.09
62	4.003	1.38704	46	3.82864	17	2.83321	0.0870217	-2.4416	0.235471	-1.44617	0	0	0	0	0.0488736	0.0537549	0.02
62	3.494	1.25105	41	3.71357	21	3.04452	0.0852195	-2.46252	0.166381	-1.79348	0	0	0	0	0.0499164	0.0475437	0.01
62	4.185	1.43151	30	3.4012	10	2.30259	0.1395	-1.96969	0.4185	-0.871078	0	0	1	0	0.109963	0.0559424	0.04
62	7.693	2.04031	37	3.61092	17	2.83321	0.207919	-1.57061	0.452529	-0.792903	0	0	0	0	0.166634	0.0951516	0.09
62	10.974	2.39553	41	3.71357	17	2.83321	0.267659	-1.31804	0.645529	-0.437685	0	0	0	0	0.215636	0.127684	0.12
62	7.8	2.05412	56	4.02535	9	2.19722	0.139286	-1.97123	0.866667	-0.143101	0	1	1	1	0.134359	0.138258	0.17
62	8.844	2.17974	32	3.46574	20	2.99573	0.276375	-1.286	0.4422	-0.815993	0	0	1	1	0.243806	0.106965	0.14
62	16.788	2.82066	37	3.61092	25	3.21888	0.45373	-0.790254	0.67152	-0.398211	0	0	0	0	0.381949	0.177993	0.27
62	3.362	1.21254	29	3.3673	7	1.94591	0.115931	-2.15476	0.480286	-0.733374	0	0	0	0	0.0876022	0.0459096	0.03
62	234.36	5.45686	59	4.07754	40	3.68888	3.9722	1.37932	5.859	1.76798	1	1	1	1	0.97941	0.768114	1
62	3.65	1.29473	29	3.3673	11	2.3979	0.125862	-2.07257	0.331818	-1.10317	1	0	1	0	0.210748	0.0494623	0.13
62	2.149	0.765003	30	3.4012	13	2.56495	0.0716333	-2.63619	0.165308	-1.79995	0	0	0	0	0.0450071	0.030398	0.01
62	3.753	1.32256	51	3.93183	26	3.2581	0.0735882	-2.60927	0.144346	-1.93554	0	0	0	0	0.0370434	0.0507218	0.02
62	22.504	3.11369	106	4.66344	86	4.45435	0.212302	-1.54975	0.261674	-1.34065	0	0	0	0	0.1131	0.220469	0.08
62	15.013	2.70892	40	3.68888	19	2.94444	0.375325	-0.979963	0.790158	-0.235522	0	0	0	0	0.311921	0.163492	0.2
62	8.886	2.18448	32	3.46574	6	1.79176	0.277687	-1.28126	1.481	0.392718	0	0	1	1	0.245071	0.107387	0.14
62	6.321	1.84388	51	3.93183	24	3.17805	0.123941	-2.08795	0.263375	-1.33418	0	0	0	0	0.0755723	0.0804343	0.03
62	10.55	2.35613	43	3.7612	19	2.94444	0.245349	-1.40507	0.555263	-0.588313	1	1	1	1	0.495039	0.175403	0.66
62	7.644	2.03392	30	3.4012	12	2.48491	0.2548	-1.36728	0.637	-0.450986	0	0	1	0	0.227932	0.0946383	0.13
62	6.249	1.83242	40	3.68888	18	2.89037	0.156225	-1.85646	0.347167	-1.05795	0	0	0	0	0.11319	0.0796415	0.05
62	3.423	1.23052	33	3.49651	20	2.99573	0.103727	-2.26599	0.17115	-1.76521	0	0	0	0	0.071556	0.0466659	0.02
62	6.352	1.84877	23	3.13549	8	2.07944	0.276174	-1.28672	0.794	-0.230672	0	0	0	0	0.272418	0.0807751	0.12
62	11.125	2.40919	80	4.38203	51	3.93183	0.139063	-1.97283	0.218137	-1.52263	0	0	0	0	0.0729036	0.129101	0.04
62	3.542	1.26469	22	3.09104	9	2.19722	0.161	-1.82635	0.393556	-0.932533	0	0	0	0	0.149006	0.0481355	0.07
62	3.38	1.21788	29	3.3673	11	2.3979	0.116552	-2.14942	0.307273	-1.18002	0	0	0	0	0.0882213	0.046133	0.03
62	3.424	1.23081	38	3.63759	19	2.94444	0.0901053	-2.40678	0.180211	-1.71363	1	0	0	0	0.12709	0.0466783	0.05
62	7.409	2.0027	31	3.43399	13	2.56495	0.239	-1.43129	0.569923	-0.562254	0	0	1	0	0.209566	0.0921641	0.1
62	11.238	2.4193	36	3.58352	14	2.63906	0.312167	-1.16422	0.802714	-0.219756	0	0	1	1	0.267069	0.130157	0.15
62	3.079	1.1246	26	3.2581	9	2.19722	0.118423	-2.13349	0.342111	-1.07262	0	1	0	0	0.148335	0.0623571	0.13
62	34.209	3.53249	26	3.2581	7	1.94591	1.31573	0.274392	4.887	1.58658	1	1	1	1	0.933272	0.384192	0.97
63	3.7	1.30833	36	3.58352	12	2.48491	0.102778	-2.27519	0.308333	-1.17657	0	0	0	0	0.0681155	0.052265	0.03
63	1.955	0.67039	38	3.63759	24	3.17805	0.0514474	-2.9672	0.0814583	-2.50766	0	0	0	0	0.0255483	0.0290882	0.01
63	19.5	2.97041	81	4.39445	37	3.61092	0.240741	-1.42403	0.527027	-0.640503	0	0	0	0	0.147415	0.205898	0.1
63	3.94	1.37118	22	3.09104	6	1.79176	0.179091	-1.71986	0.656667	-0.420579	0	1	0	0	0.25475	0.0809143	0.25
63	5.9	1.77495	56	4.02535	24	3.17805	0.105357	-2.2504	0.245833	-1.4031	0	0	0	0	0.0583245	0.0789578	0.03
63	7.45	2.00821	26	3.2581	9	2.19722	0.286538	-1.24988	0.827778	-0.189011	0	1	1	0	0.384611	0.138438	0.39
63	3.28	1.18784	42	3.73767	24	3.17805	0.0780952	-2.54983	0.136667	-1.99021	0	0	0	0	0.0437961	0.046869	0.01
63	13.78	2.62322	68	4.21951	26	3.2581	0.202647	-1.59629	0.53	-0.634878	0	0	0	0	0.127379	0.15876	0.08
63	5.79	1.75613	31	3.43399	11	2.3979	0.186774	-1.67785	0.526364	-0.641763	0	0	0	0	0.156556	0.0776801	0.08
63	2.6	0.955511	32	3.46574	9	2.19722	0.08125	-2.51022	0.288889	-1.24171	1	1	1	0	0.184951	0.0558806	0.25
63	4.07	1.40364	25	3.21888	8	2.07944	0.1628	-1.81523	0.50875	-0.675799	0	1	1	0	0.21932	0.0832397	0.21
63	4.5	1.50408	52	3.95124	34	3.52636	0.0865385	-2.44717	0.132353	-2.02228	0	0	0	0	0.0459848	0.0622619	0.02
63	4.51	1.5063	37	3.61092	19	2.94444	0.121892	-2.10462	0.237368	-1.43814	0	0	0	0	0.0845664	0.0623846	0.04
63	7	1.94591	29	3.3673	8	2.07944	0.241379	-1.42139	0.875	-0.133531	0	1	0	0	0.316953	0.131613	0.35
63	7.04	1.95161	54	3.98898	29	3.3673	0.13037	-2.03738	0.242759	-1.41569	0	0	0	0	0.0789265	0.0918857	0.04
63	4.546	1.51425	38	3.63759	18	2.89037	0.119632	-2.12334	0.252556	-1.37612	0	1	1	0	0.129421	0.0916116	0.15
63	4.6	1.52606	38	3.63759	18	2.89037	0.121053	-2.11153	0.255556	-1.36432	0	1	1	0	0.131357	0.0925477	0.15
63	6.5	1.8718	42	3.73767	23	3.13549	0.154762	-1.86587	0.282609	-1.26369	0	0	0	0	0.10964	0.0858319	0.04
63	23.892	3.17354	34	3.52636	18	2.89037	0.702706	-0.352817	1.32733	0.283172	0	0	0	0	0.54731	0.237661	0.44
63	7.734	2.04563	40	3.68888	18	2.89037	0.19335	-1.64325	0.429667	-0.844746	0	0	0	0	0.148013	0.0994906	0.08
63	13.477	2.60098	46	3.82864	25	3.21888	0.292978	-1.22766	0.53908	-0.617891	0	0	0	0	0.229161	0.156048	0.13
63	8.527	2.14324	33	3.49651	21	3.04452	0.258394	-1.35327	0.406048	-0.901285	1	0	1	1	0.415995	0.107952	0.33
63	8.392	2.12728	30	3.4012	12	2.48491	0.279733	-1.27392	0.699333	-0.357628	0	0	1	0	0.252555	0.106528	0.13
63	22.39	3.10861	27	3.29584	11	2.3979	0.829259	-0.187222	2.03545	0.710719	1	0	1	1	0.808203	0.227176	0.77
63	7.624	2.0313	55	4.00733	26	3.2581	0.138618	-1.97603	0.293231	-1.2268	0	0	0	0	0.0849679	0.0982979	0.05
63	2.595	0.953587	41	3.71357	20	2.99573	0.0632927	-2.75999	0.12975	-2.04215	1	0	0	0	0.077821	0.0378294	0.05
63	1.495	0.402126	25	3.21888	9	2.19722	0.0598	-2.81675	0.166111	-1.7951	1	1	1	0	0.140176	0.0335557	0.07
63	5.104	1.63002	45	3.80666	31	3.43399	0.113422	-2.17664	0.164645	-1.80396	0	0	0	0	0.0707479	0.0695831	0.03
63	21.101	3.04932	35	3.55535	18	2.89037	0.602886	-0.506028	1.17228	0.158949	0	0	0	0	0.488763	0.217873	0.37
63	9.413	2.24209	27	3.29584	11	2.3979	0.34863	-1.05375	0.855727	-0.155804	0	0	0	0	0.327698	0.117135	0.18
63	3.003	1.09961	80	4.38203	43	3.7612	0.0375375	-3.28241	0.0698372	-2.66159	0	0	0	0	0.0116979	0.0432505	0
63	7.524	2.0181	53	3.97029	31	3.43399	0.141962	-1.95219	0.24271	-1.41589	0	0	0	0	0.0890471	0.0972096	0.05
63	2.437	0.890768	74	4.30407	36	3.58352	0.0329324	-3.4133	0.0676944	-2.69275	1	1	0	0	0.0402609	0.0526917	0.04
63	1.608	0.474991	46	3.82864	27	3.29584	0.0349565	-3.35365	0.0595556	-2.82085	1	0	0	0	0.0328234	0.0242155	0.02
63	6.733	1.90702	35	3.55535	12	2.48491	0.192371	-1.64833	0.561083	-0.577886	0	0	1	1	0.154894	0.0884591	0.08
63	7.199	1.97394	35	3.55535	8	2.07944	0.205686	-1.58141	0.899875	-0.105499	0	1	1	1	0.25257	0.134649	0.27
63	4.019	1.39103	41	3.71357	13	2.56495	0.0980244	-2.32254	0.309154	-1.17392	0	0	0	0	0.0604389	0.0562941	0.02
63	5.241	1.65651	59	4.07754	29	3.3673	0.0888305	-2.42103	0.180724	-1.71078	1	1	0	0	0.163398	0.103454	0.21
63	5.918	1.778	63	4.14313	24	3.17805	0.0939365	-2.36514	0.246583	-1.40006	0	0	0	0	0.0473691	0.0791664	0.02
63	5.851	1.76661	58	4.06044	24	3.17805	0.100879	-2.29383	0.243792	-1.41144	0	0	0	0	0.0541441	0.0783893	0.03
63	6.969	1.94147	27	3.29584	9	2.19722	0.258111	-1.35437	0.774333	-0.255753	0	0	0	0	0.239884	0.0910967	0.12
63	7.549	2.02142	84	4.43082	49	3.89182	0.089869	-2.4094	0.154061	-1.87041	0	0	0	0	0.0392996	0.097482	0.02
63	10.645	2.36509	53	3.97029	22	3.09104	0.200849	-1.6052	0.483864	-0.725952	0	0	1	0	0.139005	0.129462	0.08
63	3.876	1.3548	88	4.47734	44	3.78419	0.0440455	-3.12253	0.0880909	-2.42939	0	0	0	0	0.0140796	0.0544951	0.01
63	4.592	1.52432	35	3.55535	13	2.56495	0.1312	-2.03103	0.353231	-1.04063	1	0	0	0	0.206507	0.0633892	0.14
63	20.511	3.02096	25	3.21888	9	2.19722	0.82044	-0.197914	2.279	0.823737	0	0	1	1	0.635065	0.213515	0.52
63	1.704	0.532978	22	3.09104	8	2.07944	0.0774545	-2.55806	0.213	-1.54646	1	0	1	0	0.130508	0.0255736	0.07
63	3.052	1.1158	24	3.17805	8	2.07944	0.127167	-2.06226	0.3815	-0.963644	0	0	1	0	0.106861	0.0438942	0.04
63	7.505	2.01557	35	3.55535	14	2.63906	0.214429	-1.53978	0.536071	-0.623488	0	0	0	0	0.17657	0.0970024	0.1
63	10.873	2.38628	24	3.17805	7	1.94591	0.453042	-0.791771	1.55329	0.440373	1	1	1	0	0.756375	0.186094	0.85
63	3.132	1.14167	44	3.78419	17	2.83321	0.0711818	-2.64252	0.184235	-1.69154	0	0	0	0	0.0377361	0.0449417	0.01
63	0.566	-0.569161	27	3.29584	12	2.48491	0.020963	-3.865	0.0471667	-3.05407	1	1	0	0	0.0334174	0.0132849	0.06
63	75.06	4.31829	70	4.2485	38	3.63759	1.07229	0.0697926	1.97526	0.680702	1	1	1	1	0.868825	0.56617	0.96
63	10.034	2.30598	27	3.29584	15	2.70805	0.37163	-0.989858	0.668933	-0.402071	0	0	1	0	0.348365	0.123411	0.2
63	4.48	1.49962	66	4.18965	29	3.3673	0.0678788	-2.69003	0.154483	-1.86767	0	1	1	0	0.0484634	0.0904639	0.04
63	3.257	1.18081	42	3.73767	22	3.09104	0.0775476	-2.55686	0.148045	-1.91024	0	0	0	0	0.043372	0.0465704	0.01
63	34.688	3.54639	36	3.58352	8	2.07944	0.963556	-0.0371251	4.336	1.46695	0	1	1	1	0.756803	0.397353	0.86
63	2.476	0.906644	17	2.83321	4	1.38629	0.145647	-1.92657	0.619	-0.47965	1	1	1	0	0.413197	0.0534577	0.35
63	6.574	1.88312	35	3.55535	17	2.83321	0.187829	-1.67223	0.386706	-0.950091	0	0	0	0	0.150424	0.0866688	0.08
63	9.13	2.21157	43	3.7612	28	3.3322	0.212326	-1.54963	0.326071	-1.12064	0	0	0	0	0.161396	0.114232	0.08
63	5.288	1.66544	78	4.35671	60	4.09434	0.0677949	-2.69127	0.0881333	-2.4289	0	0	0	0	0.0273786	0.0717771	0.01
63	34.892	3.55226	40	3.68888	26	3.2581	0.8723	-0.136622	1.342	0.294161	0	0	1	1	0.605471	0.304666	0.53
63	3.094	1.12946	22	3.09104	9	2.19722	0.140636	-1.96158	0.343778	-1.06776	0	1	1	1	0.194198	0.0653462	0.17
63	12.601	2.53378	37	3.61092	18	2.89037	0.340568	-1.07714	0.700056	-0.356596	1	0	0	0	0.501969	0.148068	0.44
63	8.968	2.19366	41	3.71357	18	2.89037	0.218732	-1.51991	0.498222	-0.696709	0	0	0	0	0.170346	0.112558	0.09
63	13.691	2.61674	47	3.85015	22	3.09104	0.291298	-1.23341	0.622318	-0.474304	0	1	1	1	0.328235	0.220577	0.42
63	3.464	1.24242	46	3.82864	9	2.19722	0.0753043	-2.58622	0.384889	-0.954801	0	0	0	0	0.0400201	0.0492461	0.01
63	3.541	1.26441	29	3.3673	9	2.19722	0.122103	-2.10289	0.393444	-0.932815	0	0	1	0	0.0937859	0.0502347	0.04
63	46.325	3.83568	41	3.71357	23	3.13549	1.12988	0.12211	2.01413	0.700188	0	0	1	1	0.688085	0.360477	0.63
63	5.28	1.66393	65	4.17439	42	3.73767	0.0812308	-2.51046	0.125714	-2.07374	0	0	0	0	0.0382119	0.071682	0.02
63	3.903	1.36175	45	3.80666	8	2.07944	0.0867333	-2.44492	0.487875	-0.717696	0	0	0	0	0.0491169	0.0548357	0.02
63	10.59	2.35991	89	4.48864	18	2.89037	0.118989	-2.12873	0.588333	-0.530462	0	1	0	0	0.0909611	0.182413	0.13
63	12.424	2.51963	34	3.52636	12	2.48491	0.365412	-1.00673	1.03533	0.0347234	1	0	1	1	0.536994	0.14643	0.44
63	16.126	2.78043	30	3.4012	11	2.3979	0.537533	-0.620765	1.466	0.382538	1	0	1	1	0.682098	0.178985	0.62
63	7.092	1.95897	21	3.04452	8	2.07944	0.337714	-1.08556	0.8865	-0.120474	0	1	0	0	0.466297	0.13302	0.49
63	5.427	1.69139	29	3.3673	9	2.19722	0.187138	-1.67591	0.603	-0.505838	0	0	0	0	0.160994	0.0734235	0.06
63	9.323	2.23248	65	4.17439	55	4.00733	0.143431	-1.9419	0.169509	-1.77485	0	0	0	0	0.0829053	0.116215	0.04
63	6.265	1.83498	37	3.61092	16	2.77259	0.169324	-1.77594	0.391562	-0.93761	0	0	0	0	0.129365	0.0831585	0.06
63	2.253	0.812263	41	3.71357	25	3.21888	0.0549512	-2.90131	0.09012	-2.40661	0	0	0	0	0.0271017	0.0331962	0.01
63	7.668	2.03706	39	3.66356	18	2.89037	0.196615	-1.62651	0.426	-0.853316	0	0	0	0	0.152579	0.0987756	0.08
63	3.772	1.32761	44	3.78419	17	2.83321	0.0857273	-2.45658	0.221882	-1.50561	0	0	0	0	0.0488085	0.0531795	0.02
63	7.962	2.07468	30	3.4012	13	2.56495	0.2654	-1.32652	0.612462	-0.490269	0	0	0	0	0.238469	0.101948	0.13
63	3.444	1.23663	41	3.71357	11	2.3979	0.084	-2.47694	0.313091	-1.16126	1	0	1	0	0.112741	0.0489887	0.05
63	2.931	1.07534	32	3.46574	12	2.48491	0.0915938	-2.39039	0.24425	-1.40956	0	0	0	0	0.0612904	0.0423019	0.02
63	7.28	1.98513	74	4.30407	35	3.55535	0.0983784	-2.31893	0.208	-1.57022	0	0	1	0	0.0470733	0.0945374	0.02
63	6.198	1.82423	53	3.97029	12	2.48491	0.116943	-2.14607	0.5165	-0.66068	0	0	0	0	0.0687748	0.0823919	0.03
63	3.142	1.14486	39	3.66356	11	2.3979	0.0805641	-2.5187	0.285636	-1.25304	1	0	0	0	0.109036	0.0450724	0.05
63	4.541	1.51315	40	3.68888	10	2.30259	0.113525	-2.17573	0.4541	-0.789438	1	0	1	1	0.165724	0.0627648	0.11
63	4.107	1.41269	26	3.2581	5	1.60944	0.157962	-1.8454	0.8214	-0.196745	0	0	0	0	0.136326	0.0573954	0.05
63	6.74	1.90806	79	4.36945	52	3.95124	0.0853165	-2.46139	0.129615	-2.04318	0	1	0	0	0.0613047	0.127602	0.08
63	9.564	2.25801	30	3.4012	7	1.94591	0.3188	-1.14319	1.36629	0.312096	0	0	0	0	0.289873	0.118673	0.17
63	8.248	2.10997	46	3.82864	19	2.94444	0.179304	-1.71867	0.434105	-0.834468	0	1	1	1	0.196541	0.150198	0.22
63	0.373	-0.986177	12	2.48491	2	0.693147	0.0310833	-3.47108	0.1865	-1.67932	0	0	0	0	0.0209529	0.00592626
63	5.372	1.6812	46	3.82864	20	2.99573	0.116783	-2.14744	0.2686	-1.31453	0	1	0	0	0.116288	0.105638	0.11
63	2.825	1.03851	41	3.71357	25	3.21888	0.0689024	-2.67506	0.113	-2.18037	0	0	0	0	0.0372002	0.0408992	0.01
64	9.3	2.23001	30	3.4012	10	2.30259	0.31	-1.17118	0.93	-0.0725707	0	0	0	0	0.281613	0.120587	0.15
64	4.54	1.51293	35	3.55535	16	2.77259	0.129714	-2.04242	0.28375	-1.25966	0	0	0	0	0.0939289	0.065446	0.05
64	20.76	3.03303	32	3.46574	8	2.07944	0.64875	-0.432708	2.595	0.953587	0	0	1	1	0.52546	0.222763	0.41
64	14.8	2.69463	62	4.12713	28	3.3322	0.23871	-1.43251	0.528571	-0.637577	0	0	0	0	0.161735	0.173903	0.1
64	5.99	1.79009	47	3.85015	25	3.21888	0.127447	-2.06006	0.2396	-1.42878	0	0	0	0	0.0811735	0.0833469	0.04
64	4.04	1.39624	42	3.73767	21	3.04452	0.0961905	-2.34142	0.192381	-1.64828	0	0	0	0	0.0583004	0.0590074	0.02
64	7.45	2.00821	49	3.89182	24	3.17805	0.152041	-1.88361	0.310417	-1.16984	0	0	0	0	0.100619	0.100341	0.04
64	3.7	1.30833	54	3.98898	25	3.21888	0.0685185	-2.68065	0.148	-1.91054	0	0	0	0	0.032698	0.054544	0.01
64	3.64	1.29198	50	3.91202	30	3.4012	0.0728	-2.62004	0.121333	-2.10921	0	0	0	0	0.0368108	0.0537489	0.02
64	5.67	1.73519	38	3.63759	18	2.89037	0.149211	-1.9024	0.315	-1.15518	0	0	0	0	0.108941	0.0794892	0.05
64	5.99	1.79009	44	3.78419	14	2.63906	0.136136	-1.9941	0.427857	-0.848966	0	0	0	0	0.0910355	0.0833469	0.04
64	8.2	2.10413	25	3.21888	7	1.94591	0.328	-1.11474	1.17143	0.158224	0	1	1	1	0.436169	0.15524	0.47
64	25.17	3.22565	27	3.29584	9	2.19722	0.932222	-0.0701841	2.79667	1.02843	0	1	1	1	0.771819	0.3402	0.85
64	8.59	2.1506	69	4.23411	48	3.8712	0.124493	-2.08351	0.178958	-1.7206	0	0	1	1	0.0668881	0.112976	0.04
64	3.99	1.38379	32	3.46574	13	2.56495	0.124688	-2.08194	0.306923	-1.18116	0	0	0	0	0.0925518	0.0583554	0.04
64	3.21	1.16627	38	3.63759	26	3.2581	0.0844737	-2.47132	0.123462	-2.09183	0	0	0	0	0.0509672	0.0479827	0.02
64	9.942	2.29677	28	3.3322	9	2.19722	0.355071	-1.03544	1.10467	0.0995436	0	0	1	1	0.32988	0.127311	0.19
64	5.071	1.62354	53	3.97029	31	3.43399	0.0956792	-2.34675	0.163581	-1.81045	0	1	0	0	0.084644	0.104733	0.09
64	5.1	1.62924	51	3.93183	23	3.13549	0.1	-2.30259	0.221739	-1.50625	0	0	0	0	0.0565483	0.07249	0.02
64	6.652	1.89492	44	3.78419	26	3.2581	0.151182	-1.88927	0.255846	-1.36318	0	0	0	0	0.10438	0.091172	0.05
64	6.519	1.87472	35	3.55535	17	2.83321	0.186257	-1.68063	0.383471	-0.958492	0	0	0	0	0.148878	0.0896163	0.08
64	30.3	3.41115	50	3.91202	35	3.55535	0.606	-0.500875	0.865714	-0.1442	1	1	1	1	0.771861	0.378693	0.89
64	3.028	1.1079	41	3.71357	17	2.83321	0.0738537	-2.60567	0.178118	-1.72531	0	0	0	0	0.0409659	0.045505	0.01
64	4.15	1.42311	39	3.66356	22	3.09104	0.10641	-2.24045	0.188636	-1.66793	0	0	0	0	0.0689919	0.0604364	0.03
64	4.594	1.52475	31	3.43399	13	2.56495	0.148194	-1.90924	0.353385	-1.0402	0	0	0	0	0.117258	0.0661327	0.06
64	8.733	2.16711	64	4.15888	37	3.61092	0.136453	-1.99177	0.236027	-1.44381	0	0	0	0	0.0780921	0.114524	0.04
64	14.66	2.68512	85	4.44265	58	4.06044	0.172471	-1.75753	0.252759	-1.37532	0	0	0	0	0.0945558	0.172655	0.06
64	3.339	1.20567	62	4.12713	22	3.09104	0.0538548	-2.92146	0.151773	-1.88537	0	0	1	0	0.0219154	0.0497253	0.01
64	9.782	2.28054	48	3.8712	27	3.29584	0.203792	-1.59066	0.362296	-1.01529	0	1	1	1	0.224026	0.178045	0.28
64	9.299	2.22991	43	3.7612	26	3.2581	0.216256	-1.53129	0.357654	-1.02819	0	0	0	0	0.165018	0.120577	0.08
64	10.586	2.35953	60	4.09434	23	3.13549	0.176433	-1.73481	0.460261	-0.775962	1	1	0	0	0.343314	0.189038	0.51
64	31.177	3.43968	26	3.2581	9	2.19722	1.19912	0.181584	3.46411	1.24246	0	1	1	1	0.832001	0.384745	0.9
64	6.663	1.89657	54	3.98898	42	3.73767	0.123389	-2.09241	0.158643	-1.8411	0	0	0	0	0.0733314	0.0913003	0.04
64	6.743	1.9085	61	4.11087	28	3.3322	0.110541	-2.20237	0.240821	-1.4237	0	0	0	0	0.0600198	0.0922319	0.03
64	5.68	1.73695	65	4.17439	50	3.91202	0.0873846	-2.43744	0.1136	-2.17507	0	0	0	0	0.0422876	0.0796105	0.02
64	16.008	2.77309	37	3.61092	11	2.3979	0.432649	-0.837829	1.45527	0.375193	0	1	1	1	0.491231	0.254512	0.59
64	6.046	1.7994	55	4.00733	33	3.49651	0.109927	-2.20794	0.183212	-1.69711	0	0	1	1	0.0622678	0.0840168	0.03
64	4.893	1.58781	49	3.89182	35	3.55535	0.0998571	-2.30401	0.1398	-1.96754	1	1	1	1	0.201125	0.101608	0.28
64	5.302	1.66808	30	3.4012	18	2.89037	0.176733	-1.73311	0.294556	-1.22229	0	0	0	0	0.14817	0.0749895	0.06
64	3.502	1.25333	33	3.49651	17	2.83321	0.106121	-2.24317	0.206	-1.57988	0	1	0	0	0.117633	0.0760693	0.14
64	7.214	1.97602	39	3.66356	15	2.70805	0.184974	-1.68754	0.480933	-0.732027	0	0	0	0	0.141515	0.0976584	0.07
64	37.867	3.63408	32	3.46574	15	2.70805	1.18334	0.168344	2.52447	0.92603	0	1	1	1	0.815485	0.426686	0.89
64	3.199	1.16284	41	3.71357	13	2.56495	0.0780244	-2.55073	0.246077	-1.40211	0	0	0	0	0.0442031	0.0478336	0.01
64	5.542	1.71236	32	3.46574	10	2.30259	0.173187	-1.75338	0.5542	-0.59023	0	0	0	0	0.140909	0.0779319	0.07
64	71.87	4.27486	73	4.29046	35	3.55535	0.984521	-0.0156005	2.05343	0.719511	1	0	1	1	0.774342	0.463468	0.82
64	3.654	1.29582	35	3.55535	11	2.3979	0.1044	-2.25953	0.332182	-1.10207	0	0	0	0	0.0704032	0.0539346	0.03
64	9.035	2.20111	42	3.73767	7	1.94591	0.215119	-1.53656	1.29071	0.255196	1	0	0	0	0.328661	0.117769	0.24
64	6.127	1.81271	83	4.41884	35	3.55535	0.0738193	-2.60614	0.175057	-1.74264	0	0	0	0	0.0300185	0.0849832	0.01
64	9.256	2.22527	40	3.68888	11	2.3979	0.2314	-1.46361	0.841455	-0.172623	0	0	0	0	0.183846	0.120121	0.09
64	3.74	1.31909	66	4.18965	49	3.89182	0.0566667	-2.87057	0.0763265	-2.57273	0	0	0	0	0.0229028	0.0550728	0.01
64	12.456	2.5222	55	4.00733	24	3.17805	0.226473	-1.48513	0.519	-0.655851	0	0	1	1	0.158846	0.152304	0.09
64	7.469	2.01076	38	3.63759	22	3.09104	0.196553	-1.62683	0.3395	-1.08028	0	0	0	0	0.154057	0.100556	0.07
64	15.281	2.72661	22	3.09104	7	1.94591	0.694591	-0.364432	2.183	0.7807	0	0	1	0	0.591825	0.178153	0.43
64	7.139	1.96557	29	3.3673	13	2.56495	0.246172	-1.40172	0.549154	-0.599377	0	0	0	0	0.221943	0.0968008	0.11
64	3.136	1.14295	35	3.55535	20	2.99573	0.0896	-2.4124	0.1568	-1.85278	0	1	0	0	0.0922414	0.0689924	0.08
64	33.06	3.49832	98	4.58497	72	4.27667	0.337347	-1.08664	0.459167	-0.778342	1	0	1	1	0.389353	0.303493	0.4
64	12.003	2.48516	47	3.85015	20	2.99573	0.255383	-1.36499	0.60015	-0.510576	1	0	1	1	0.37345	0.147949	0.3
64	8.609	2.15281	27	3.29584	10	2.30259	0.318852	-1.14303	0.8609	-0.149777	0	1	0	0	0.417579	0.161294	0.48
64	10.613	2.36208	41	3.71357	17	2.83321	0.258854	-1.35149	0.624294	-0.471134	0	0	1	1	0.207568	0.134183	0.12
64	4.137	1.41997	50	3.91202	20	2.99573	0.08274	-2.49205	0.20685	-1.57576	0	0	0	0	0.0439655	0.0602679	0.02
64	3.839	1.34521	36	3.58352	18	2.89037	0.106639	-2.23831	0.213278	-1.54516	0	0	0	0	0.0715795	0.0563773	0.03
64	23.562	3.15964	37	3.61092	31	3.43399	0.636811	-0.451283	0.760065	-0.274352	0	0	0	0	0.502217	0.243235	0.4
64	3.619	1.2862	36	3.58352	16	2.77259	0.100528	-2.29732	0.226188	-1.48639	0	0	0	0	0.0661117	0.0534701	0.03
64	3.3669	1.21399	34	3.52636	13	2.56495	0.0990265	-2.31237	0.258992	-1.35096	0	0	0	0	0.0663781	0.0501007	0.02
64	3.735	1.31775	32	3.46574	11	2.3979	0.116719	-2.14799	0.339545	-1.08015	0	0	0	0	0.0848373	0.0550068	0.04
64	22.142	3.09748	58	4.06044	31	3.43399	0.381759	-0.962967	0.714258	-0.336511	0	0	1	1	0.281707	0.233038	0.2
64	7.704	2.04174	51	3.93183	27	3.29584	0.151059	-1.89009	0.285333	-1.2541	0	0	1	1	0.0981477	0.103202	0.05
64	7.316	1.99006	31	3.43399	11	2.3979	0.236	-1.44392	0.665091	-0.407832	0	0	0	0	0.206556	0.0988208	0.1
64	6.485	1.86949	49	3.89182	25	3.21888	0.132347	-2.02233	0.2594	-1.34938	1	1	0	0	0.274491	0.128541	0.34
64	5.599	1.72259	36	3.58352	15	2.70805	0.155528	-1.86093	0.373267	-0.985462	0	0	0	0	0.117431	0.0786264	0.06
64	10.881	2.38702	29	3.3673	9	2.19722	0.375207	-0.980278	1.209	0.189794	0	1	1	1	0.467554	0.192978	0.54
64	10.343	2.33631	24	3.17805	9	2.19722	0.430958	-0.841744	1.14922	0.139085	0	0	0	0	0.411358	0.131436	0.24
64	18.195	2.90115	22	3.09104	4	1.38629	0.827045	-0.189896	4.54875	1.51485	1	1	1	1	0.885228	0.277389	0.94
64	6.549	1.87931	30	3.4012	12	2.48491	0.2183	-1.52189	0.54575	-0.605594	0	0	0	0	0.19099	0.0899679	0.1
64	4.697	1.54692	59	4.07754	35	3.55535	0.0796102	-2.53061	0.1342	-2.00842	0	0	0	0	0.0387679	0.0674382	0.02
64	5.397	1.68584	69	4.23411	35	3.55535	0.0782174	-2.54826	0.1542	-1.8695	1	0	0	0	0.0829031	0.0761577	0.04
64	6.001	1.79193	43	3.7612	21	3.04452	0.139558	-1.96927	0.285762	-1.2526	0	1	0	0	0.149354	0.120588	0.16
64	6.321	1.84388	43	3.7612	19	2.94444	0.147	-1.91732	0.332684	-1.10056	1	0	0	0	0.218308	0.0872851	0.13
64	7.928	2.0704	42	3.73767	23	3.13549	0.188762	-1.66727	0.344696	-1.06509	0	0	0	0	0.140971	0.105703	0.07
64	6.318	1.8434	67	4.20469	32	3.46574	0.0942985	-2.36129	0.197437	-1.62233	0	0	0	0	0.0463637	0.0872496	0.02
64	3.003	1.09961	25	3.21888	12	2.48491	0.12012	-2.11926	0.25025	-1.38529	0	0	0	0	0.0975927	0.0451629	0.03
64	1.562	0.445967	22	3.09104	5	1.60944	0.071	-2.64508	0.3124	-1.16347	0	0	0	0	0.0508689	0.0246382	0.02
64	6.148	1.81613	32	3.46574	8	2.07944	0.192125	-1.64961	0.7685	-0.263315	0	0	1	1	0.16007	0.0852332	0.07
64	2.493	0.913487	38	3.63759	16	2.77259	0.0656053	-2.7241	0.155812	-1.8591	0	0	0	0	0.0359232	0.0380858	0.01
64	8.302	2.1165	28	3.3322	8	2.07944	0.2965	-1.21571	1.03775	0.0370549	0	0	1	0	0.275	0.109833	0.14
64	6.748	1.90925	20	2.99573	6	1.79176	0.3374	-1.08649	1.12467	0.117487	0	0	1	1	0.347712	0.09229	0.19
64	25.92	3.25501	38	3.63759	14	2.63906	0.682105	-0.382571	1.85143	0.615958	0	0	0	0	0.523997	0.259421	0.42
64	5.013	1.61203	60	4.09434	42	3.73767	0.08355	-2.48231	0.119357	-2.12564	0	0	1	0	0.0411527	0.0714068	0.02
64	15.166	2.71906	73	4.29046	46	3.82864	0.207753	-1.5714	0.329696	-1.10959	0	0	0	0	0.127784	0.177142	0.08
64	7.941	2.07204	23	3.13549	7	1.94591	0.345261	-1.06346	1.13443	0.126129	0	0	1	0	0.340843	0.105847	0.19
64	1.955	0.67039	43	3.7612	23	3.13549	0.0454651	-3.09081	0.085	-2.4651	1	0	0	0	0.0486876	0.0304043	0.02
64	12.475	2.52373	64	4.15888	36	3.58352	0.194922	-1.63516	0.346528	-1.05979	1	0	1	0	0.259439	0.152486	0.2
64	4.725	1.55287	42	3.73767	23	3.13549	0.1125	-2.1848	0.205435	-1.58263	0	0	0	0	0.0720511	0.067792	0.03
64	2.332	0.846726	23	3.13549	5	1.60944	0.101391	-2.28877	0.4664	-0.762712	1	1	1	0	0.266521	0.0528539	0.23
64	4.628	1.53212	42	3.73767	10	2.30259	0.11019	-2.20554	0.4628	-0.77046	0	0	0	0	0.0700713	0.0665643	0.03
64	4.286	1.45535	66	4.18965	36	3.58352	0.0649394	-2.7343	0.119056	-2.12817	0	0	1	0	0.0277526	0.0621934	0.01
64	10.73	2.37304	46	3.82864	10	2.30259	0.233261	-1.4556	1.073	0.0704585	0	0	0	0	0.17615	0.135366	0.1
64	8.826	2.1777	22	3.09104	6	1.79176	0.401182	-0.913341	1.471	0.385942	0	0	1	0	0.395989	0.115527	0.24
64	9.043	2.20199	22	3.09104	6	1.79176	0.411045	-0.889051	1.50717	0.410232	0	0	1	0	0.40442	0.117854	0.24
64	5.59	1.72098	39	3.66356	21	3.04452	0.143333	-1.94258	0.26619	-1.32354	0	0	0	0	0.102334	0.0785168	0.05
64	3.842	1.34599	74	4.30407	44	3.78419	0.0519189	-2.95807	0.0873182	-2.4382	0	0	1	1	0.019227	0.0564168	0.01
64	178.35	5.18375	46	3.82864	10	2.30259	3.87717	1.35511	17.835	2.88116	0	1	1	1	0.954202	0.740616	0.98
64	10.849	2.38407	60	4.09434	30	3.4012	0.180817	-1.71027	0.361633	-1.01712	0	0	0	0	0.115876	0.136565	0.07
65	33.448	3.50999	29	3.3673	11	2.3979	1.15338	0.142696	3.04073	1.1121	1	0	0	0	0.867938	0.314816	0.86
65	7.04	1.95161	23	3.13549	8	2.07944	0.306087	-1.18389	0.88	-0.127833	0	0	1	0	0.302867	0.0995789	0.16
65	10.55	2.35613	39	3.66356	12	2.48491	0.270513	-1.30744	0.879167	-0.128781	0	0	0	0	0.222158	0.138719	0.13
65	1.87	0.625938	37	3.61092	16	2.77259	0.0505405	-2.98498	0.116875	-2.14665	0	0	1	0	0.025213	0.0304884	0.01
65	19.35	2.96269	36	3.58352	15	2.70805	0.5375	-0.620827	1.29	0.254642	0	0	0	0	0.444282	0.21922	0.32
65	6.36	1.85003	33	3.49651	19	2.94444	0.192727	-1.64648	0.334737	-1.09441	0	0	0	0	0.158796	0.0913768	0.07
65	9.88	2.29051	37	3.61092	14	2.63906	0.267027	-1.32041	0.705714	-0.348545	0	0	1	0	0.223067	0.131624	0.13
65	3.96	1.37624	48	3.8712	25	3.21888	0.0825	-2.49496	0.1584	-1.84263	0	0	0	0	0.0445753	0.0604695	0.02
65	5.588	1.72062	67	4.20469	46	3.82864	0.083403	-2.48407	0.121478	-2.10802	0	0	0	0	0.0391166	0.0817846	0.02
65	16.33	2.793	41	3.71357	18	2.89037	0.398293	-0.920568	0.907222	-0.0973679	0	0	1	1	0.328157	0.193929	0.21
65	14.48	2.67277	37	3.61092	17	2.83321	0.391351	-0.93815	0.851765	-0.160445	1	0	1	1	0.552025	0.17732	0.47
65	5.834	1.7637	28	3.3322	12	2.48491	0.208357	-1.5685	0.486167	-0.721204	0	0	1	0	0.185497	0.0848748	0.09
65	1.06	0.0582689	23	3.13549	9	2.19722	0.046087	-3.07723	0.117778	-2.13896	1	1	0	0	0.104102	0.0265419	0.08
65	7.82	2.05668	31	3.43399	16	2.77259	0.252258	-1.3773	0.48875	-0.715904	0	0	0	0	0.222791	0.108721	0.12
65	4.87	1.58309	34	3.52636	17	2.83321	0.143235	-1.94327	0.286471	-1.25012	0	1	0	0	0.168684	0.105359	0.18
65	5.67	1.73519	50	3.91202	25	3.21888	0.1134	-2.17683	0.2268	-1.48369	0	1	1	0	0.108265	0.119669	0.13
65	4.39	1.47933	23	3.13549	9	2.19722	0.19087	-1.65616	0.487778	-0.717895	0	0	1	0	0.179963	0.0662535	0.06
65	5.8	1.75786	36	3.58352	19	2.94444	0.161111	-1.82566	0.305263	-1.18658	0	0	1	0	0.12282	0.0844496	0.06
65	4.937	1.59676	27	3.29584	12	2.48491	0.182852	-1.69908	0.411417	-0.888149	0	1	1	1	0.242914	0.106582	0.25
65	1.67	0.512824	26	3.2581	8	2.07944	0.0642308	-2.74527	0.20875	-1.56662	0	1	1	1	0.0670848	0.0406309	0.07
65	12.437	2.52068	50	3.91202	34	3.52636	0.24874	-1.39135	0.365794	-1.00568	0	1	1	0	0.274329	0.220437	0.33
65	86.55	4.46072	23	3.13549	6	1.79176	3.76304	1.32523	14.425	2.66896	0	0	1	1	0.942378	0.513946	0.94
65	5.361	1.67915	40	3.68888	18	2.89037	0.134025	-2.00973	0.297833	-1.21122	0	0	0	0	0.0927764	0.0789042	0.04
65	12.338	2.51268	30	3.4012	13	2.56495	0.411267	-0.888513	0.949077	-0.0522654	0	0	0	0	0.371045	0.156886	0.23
65	8.628	2.15501	42	3.73767	23	3.13549	0.205429	-1.58266	0.37513	-0.980481	0	0	0	0	0.156448	0.11791	0.09
65	3.901	1.36123	60	4.09434	41	3.71357	0.0650167	-2.73311	0.0951463	-2.35234	0	0	0	0	0.028998	0.0596667	0.01
65	3.343	1.20687	50	3.91202	18	2.89037	0.06686	-2.70515	0.185722	-1.6835	0	0	1	0	0.0326873	0.0519582	0.01
65	10.138	2.31629	33	3.49651	15	2.70805	0.307212	-1.18022	0.675867	-0.391759	0	0	1	0	0.27032	0.134376	0.15
65	7.93	2.07065	28	3.3322	11	2.3979	0.283214	-1.26155	0.720909	-0.327242	0	0	1	1	0.261983	0.109988	0.14
65	10.965	2.39471	39	3.66356	27	3.29584	0.281154	-1.26885	0.406111	-0.901128	0	0	0	0	0.231948	0.143032	0.13
65	12.986	2.56387	29	3.3673	11	2.3979	0.447793	-0.803424	1.18055	0.165977	0	1	0	0	0.531399	0.227359	0.61
65	14.533	2.67642	55	4.00733	30	3.4012	0.264236	-1.33091	0.484433	-0.724775	1	0	0	0	0.368224	0.177809	0.32
65	4.407	1.48319	58	4.06044	40	3.68888	0.0759828	-2.57725	0.110175	-2.20569	0	0	0	0	0.0366055	0.0664798	0.01
65	22.093	3.09526	23	3.13549	10	2.30259	0.960565	-0.0402334	2.2093	0.792676	0	1	1	0	0.791673	0.323587	0.86
65	5.987	1.78959	40	3.68888	15	2.70805	0.149675	-1.89929	0.399133	-0.91846	0	0	0	0	0.10712	0.0867808	0.05
65	9.505	2.25182	36	3.58352	8	2.07944	0.264028	-1.3317	1.18813	0.172376	1	1	1	1	0.541722	0.180622	0.69
65	7.421	2.00431	44	3.78419	26	3.2581	0.168659	-1.77988	0.285423	-1.25378	0	0	0	0	0.12012	0.104079	0.05
65	3.749	1.32149	34	3.52636	15	2.70805	0.110265	-2.20487	0.249933	-1.38656	0	1	0	0	0.122039	0.084171	0.13
65	3.917	1.36533	34	3.52636	10	2.30259	0.115206	-2.16103	0.3917	-0.937259	0	0	1	0	0.0812953	0.0598846	0.03
65	6.613	1.88904	35	3.55535	11	2.3979	0.188943	-1.66631	0.601182	-0.508858	0	0	1	0	0.151521	0.0944547	0.08
65	6.046	1.7994	29	3.3673	11	2.3979	0.208483	-1.5679	0.549636	-0.598498	0	1	0	0	0.272958	0.126182	0.29
65	3.326	1.20177	31	3.43399	9	2.19722	0.10729	-2.23222	0.369556	-0.995454	0	0	0	0	0.0768679	0.05172	0.02
65	9.804	2.28279	59	4.07754	18	2.89037	0.166169	-1.79475	0.544667	-0.607581	0	0	0	0	0.104653	0.130809	0.06
65	5.24	1.65632	47	3.85015	16	2.77259	0.111489	-2.19383	0.3275	-1.11627	0	0	0	0	0.0678661	0.0773572	0.03
65	9.476	2.24876	45	3.80666	15	2.70805	0.210578	-1.5579	0.631733	-0.459288	0	0	1	1	0.157021	0.127266	0.08
65	7.448	2.00795	50	3.91202	24	3.17805	0.14896	-1.90408	0.310333	-1.17011	0	0	0	0	0.0971607	0.104395	0.04
65	23.648	3.16328	34	3.52636	18	2.89037	0.695529	-0.363082	1.31378	0.272907	0	1	0	0	0.665959	0.337221	0.77
65	2.436	0.890357	28	3.3322	10	2.30259	0.087	-2.44185	0.2436	-1.41223	0	0	0	0	0.0605175	0.0389472	0.01
65	2.348	0.853564	43	3.7612	18	2.89037	0.0546047	-2.90764	0.130444	-2.03681	0	0	0	0	0.0262996	0.0376502	0.01
65	10.227	2.32503	71	4.26268	48	3.8712	0.144042	-1.93765	0.213063	-1.54617	0	1	0	0	0.127569	0.190904	0.16
65	4.475	1.49851	37	3.61092	16	2.77259	0.120946	-2.11241	0.279687	-1.27408	0	0	0	0	0.0836984	0.0673831	0.03
65	17.58	2.86676	53	3.97029	28	3.3322	0.331698	-1.10353	0.627857	-0.465443	0	0	0	0	0.250085	0.204657	0.17
65	5.384	1.68343	31	3.43399	11	2.3979	0.173677	-1.75056	0.489455	-0.714464	0	1	0	0	0.218539	0.114626	0.21
65	3.869	1.353	28	3.3322	10	2.30259	0.138179	-1.97921	0.3869	-0.949589	0	0	1	0	0.111707	0.0592303	0.05
65	3.731	1.31668	32	3.46574	15	2.70805	0.116594	-2.14906	0.248733	-1.39137	0	0	0	0	0.0847171	0.0573406	0.04
65	10.169	2.31934	30	3.4012	20	2.99573	0.338967	-1.08185	0.50845	-0.676388	1	0	0	0	0.524155	0.134705	0.42
65	15.385	2.73339	88	4.47734	64	4.15888	0.17483	-1.74394	0.240391	-1.42549	0	0	0	0	0.094884	0.185558	0.06
65	3.657	1.29664	58	4.06044	33	3.49651	0.0630517	-2.7638	0.110818	-2.19986	0	0	0	0	0.0281948	0.056322	0.01
65	61.54	4.11969	30	3.4012	9	2.19722	2.05133	0.71849	6.83778	1.92246	1	1	1	1	0.961395	0.543951	0.99
65	9.873	2.2898	53	3.97029	29	3.3673	0.186283	-1.68049	0.340448	-1.07749	0	0	0	0	0.126481	0.131549	0.07
65	30.982	3.43341	36	3.58352	17	2.83321	0.860611	-0.150113	1.82247	0.600193	0	0	1	0	0.612267	0.300255	0.52
65	69.52	4.24161	42	3.73767	16	2.77259	1.65524	0.503945	4.345	1.46903	0	1	0	0	0.863813	0.570235	0.94
65	8.106	2.0926	31	3.43399	11	2.3979	0.261484	-1.34138	0.736909	-0.305291	0	0	0	0	0.231914	0.112005	0.12
65	4.894	1.58801	65	4.17439	15	2.70805	0.0752923	-2.58638	0.326267	-1.12004	0	0	0	0	0.0343758	0.0728882	0.02
65	6.892	1.93036	45	3.80666	24	3.17805	0.153156	-1.8763	0.287167	-1.24769	0	0	0	0	0.105178	0.0978127	0.05
65	5.092	1.62767	28	3.3322	5	1.60944	0.181857	-1.70453	1.0184	0.0182328	0	0	0	0	0.157594	0.075454	0.07
65	15.477	2.73936	57	4.04305	23	3.13549	0.271526	-1.3037	0.672913	-0.396139	0	0	0	0	0.19454	0.186384	0.12
65	1.897	0.640274	26	3.2581	10	2.30259	0.0729615	-2.61782	0.1897	-1.66231	1	0	0	0	0.11314	0.0308985	0.05
65	5.128	1.63472	49	3.89182	16	2.77259	0.104653	-2.2571	0.3205	-1.13787	0	0	0	0	0.0612007	0.0759181	0.03
65	10.109	2.31343	42	3.73767	20	2.99573	0.24069	-1.42424	0.50545	-0.682306	0	0	0	0	0.189105	0.134068	0.1
65	17.081	2.83797	50	3.91202	32	3.46574	0.34162	-1.07406	0.533781	-0.627769	1	1	0	0	0.59629	0.274549	0.76
65	16.809	2.82191	82	4.40672	50	3.91202	0.204988	-1.5848	0.33618	-1.09011	0	0	0	0	0.11993	0.198085	0.08
65	11.139	2.41045	35	3.55535	14	2.63906	0.318257	-1.1449	0.795643	-0.228605	0	0	0	0	0.275128	0.144823	0.16
65	5.774	1.75337	42	3.73767	21	3.04452	0.137476	-1.9843	0.274952	-1.29116	0	0	0	0	0.0940053	0.0841241	0.04
65	47.9	3.86912	42	3.73767	16	2.77259	1.14048	0.131446	2.99375	1.09653	0	0	1	1	0.688624	0.387114	0.64
65	7.515	2.0169	41	3.71357	19	2.94444	0.183293	-1.69667	0.395526	-0.927538	1	1	0	0	0.396571	0.150436	0.55
65	8.065	2.08753	43	3.7612	22	3.09104	0.187558	-1.67367	0.366591	-1.00351	0	0	1	0	0.138569	0.111537	0.07
65	9.113	2.2097	30	3.4012	12	2.48491	0.303767	-1.1915	0.759417	-0.275205	1	0	1	0	0.484543	0.123296	0.37
65	5.796	1.75717	34	3.52636	12	2.48491	0.170471	-1.76919	0.483	-0.727739	0	0	0	0	0.134905	0.0843996	0.06
65	4.3	1.45862	55	4.00733	47	3.85015	0.0781818	-2.54872	0.0914894	-2.39153	0	0	0	0	0.0389858	0.0650525	0.01
65	12.526	2.52781	32	3.46574	12	2.48491	0.391437	-0.937929	1.04383	0.0428998	0	0	1	1	0.347823	0.158735	0.23
65	7.664	2.03653	41	3.71357	16	2.77259	0.186927	-1.67704	0.479	-0.736055	0	0	0	0	0.140591	0.106914	0.07
65	3.921	1.36635	36	3.58352	22	3.09104	0.108917	-2.21717	0.178227	-1.7247	0	0	0	0	0.0736372	0.0599391	0.03
65	4.954	1.6002	105	4.65396	68	4.21951	0.047181	-3.05377	0.0728529	-2.61931	0	0	0	0	0.0143444	0.0736681	0.01
65	10.291	2.33127	28	3.3322	7	1.94591	0.367536	-1.00093	1.47014	0.38536	0	0	1	1	0.341001	0.135996	0.19
65	7.9	2.06686	45	3.80666	28	3.3322	0.175556	-1.7398	0.282143	-1.26534	0	0	1	0	0.125254	0.109643	0.06
65	4.551	1.51535	50	3.91202	19	2.94444	0.09102	-2.39668	0.239526	-1.42909	0	0	1	0	0.0501409	0.0683895	0.02
65	10.184	2.32082	51	3.93183	25	3.21888	0.199686	-1.61101	0.40736	-0.898058	0	0	0	0	0.140104	0.134864	0.07
65	6.001	1.79193	37	3.61092	17	2.83321	0.162189	-1.81899	0.353	-1.04129	0	0	0	0	0.122513	0.0869545	0.06
65	3.863	1.35144	26	3.2581	8	2.07944	0.148577	-1.90665	0.482875	-0.727997	0	1	1	0	0.194707	0.0863911	0.2
65	7.39	2.00013	72	4.27667	31	3.43399	0.102639	-2.27654	0.238387	-1.43386	0	0	0	0	0.0504965	0.103715	0.02
65	21.532	3.06954	35	3.55535	7	1.94591	0.6152	-0.485808	3.076	1.12363	0	1	1	0	0.622291	0.318499	0.73
65	14.03	2.6412	22	3.09104	7	1.94591	0.637727	-0.449845	2.00429	0.695288	0	0	1	0	0.561686	0.173139	0.4
65	10.336	2.33563	51	3.93183	29	3.3673	0.202667	-1.59619	0.356414	-1.03166	0	0	0	0	0.142704	0.136471	0.07
65	3.004	1.09994	37	3.61092	14	2.63906	0.0811892	-2.51097	0.214571	-1.53911	0	0	0	0	0.0488255	0.0471683	0.02
65	3.233	1.17341	29	3.3673	9	2.19722	0.111483	-2.19389	0.359222	-1.02381	1	0	0	0	0.183046	0.0504131	0.09
65	3.788	1.33184	40	3.68888	29	3.3673	0.0947	-2.35704	0.130621	-2.03546	0	0	0	0	0.0582821	0.0581226	0.02
65	16.686	2.81457	50	3.91202	27	3.29584	0.33372	-1.09745	0.618	-0.481267	0	0	0	0	0.256775	0.197023	0.17
65	21.657	3.07533	61	4.11087	40	3.68888	0.355033	-1.03555	0.541425	-0.613551	1	0	0	0	0.460096	0.237192	0.44
65	16.178	2.78365	86	4.45435	53	3.97029	0.188116	-1.6707	0.305245	-1.18664	0	0	0	0	0.105363	0.192598	0.07
65	3.488	1.24933	35	3.55535	10	2.30259	0.0996571	-2.30602	0.3488	-1.05326	1	0	0	0	0.148838	0.0539818	0.06
65	5.988	1.78976	44	3.78419	13	2.56495	0.136091	-1.99443	0.460615	-0.775192	0	0	0	0	0.0909955	0.0867932	0.04
66	4.54	1.51293	22	3.09104	7	1.94591	0.206364	-1.57812	0.648571	-0.432983	0	0	0	0	0.200452	0.0711499	0.1
66	6.54	1.87794	21	3.04452	5	1.60944	0.311429	-1.16659	1.308	0.268499	1	1	1	1	0.657419	0.139818	0.76
66	9.05	2.20276	49	3.89182	31	3.43399	0.184694	-1.68906	0.291935	-1.23122	0	0	0	0	0.129088	0.127428	0.07
66	3.25	1.17865	33	3.49651	10	2.30259	0.0984848	-2.31785	0.325	-1.12393	0	0	0	0	0.0667311	0.0528669	0.02
66	3.6	1.28093	33	3.49651	12	2.48491	0.109091	-2.21557	0.3	-1.20397	0	0	1	0	0.0765532	0.0579449	0.03
66	3.86	1.35067	45	3.80666	16	2.77259	0.0857778	-2.456	0.24125	-1.42192	0	0	0	0	0.0483741	0.0616587	0.02
66	6.36	1.85003	29	3.3673	11	2.3979	0.21931	-1.51727	0.578182	-0.547867	0	0	1	0	0.194433	0.0951388	0.08
66	12.02	2.48657	44	3.78419	24	3.17805	0.273182	-1.29762	0.500833	-0.691482	0	1	1	0	0.314547	0.222582	0.39
66	7.74	2.0464	31	3.43399	11	2.3979	0.249677	-1.38759	0.703636	-0.351494	1	0	0	0	0.410876	0.11213	0.31
66	5.8	1.75786	39	3.66356	18	2.89037	0.148718	-1.9057	0.322222	-1.13251	0	1	0	0	0.16753	0.126802	0.19
66	3.05	1.11514	42	3.73767	15	2.70805	0.072619	-2.62253	0.203333	-1.59291	0	0	0	0	0.0395988	0.049923	0.01
66	10.99	2.39699	53	3.97029	29	3.3673	0.207358	-1.57331	0.378966	-0.97031	0	0	0	0	0.144618	0.148766	0.08
66	3.67	1.30019	29	3.3673	24	3.17805	0.126552	-2.0671	0.152917	-1.87786	0	0	0	0	0.0982768	0.0589495	0.04
66	4.16	1.42552	83	4.41884	63	4.14313	0.0501205	-2.99333	0.0660317	-2.71762	0	0	0	0	0.0173725	0.0658846	0.01
66	5.03	1.61542	39	3.66356	15	2.70805	0.128974	-2.04814	0.335333	-1.09263	1	1	1	1	0.287984	0.112677	0.37
66	4.7	1.54756	34	3.52636	14	2.63906	0.138235	-1.9788	0.335714	-1.09149	1	0	0	0	0.221428	0.0733387	0.14
66	13.5	2.60269	25	3.21888	8	2.07944	0.54	-0.616186	1.6875	0.523248	0	1	1	1	0.614007	0.241635	0.7
66	13.73	2.61958	78	4.35671	53	3.97029	0.176026	-1.73713	0.259057	-1.35071	0	0	0	0	0.100603	0.176578	0.06
66	3.67	1.30019	38	3.63759	18	2.89037	0.0965789	-2.33739	0.203889	-1.59018	0	1	0	0	0.0983573	0.0861077	0.11
66	18.15	2.89867	38	3.63759	11	2.3979	0.477632	-0.738916	1.65	0.500775	1	1	1	0	0.731017	0.294679	0.85
66	25.3	3.2308	91	4.51086	56	4.02535	0.278022	-1.28006	0.451786	-0.794547	0	0	0	0	0.167994	0.271914	0.12
66	5.74	1.74746	19	2.94444	5	1.60944	0.302105	-1.19698	1.148	0.138021	0	0	1	0	0.317454	0.0871821	0.17
66	9.94	2.29657	29	3.3673	9	2.19722	0.342759	-1.07073	1.10444	0.0993424	0	1	0	0	0.435177	0.193655	0.5
66	20.03	2.99723	23	3.13549	6	1.79176	0.87087	-0.138263	3.33833	1.20547	0	1	0	0	0.767328	0.313659	0.83
66	3.22	1.16938	34	3.52636	18	2.89037	0.0947059	-2.35698	0.178889	-1.72099	0	0	0	0	0.0624905	0.0524273	0.02
66	11.84	2.47148	37	3.61092	17	2.83321	0.32	-1.13943	0.696471	-0.36173	0	0	1	0	0.271663	0.157667	0.17
66	5.6	1.72277	39	3.66356	18	2.89037	0.14359	-1.9408	0.311111	-1.16761	0	0	0	0	0.102571	0.0853558	0.05
66	8.23	2.10779	43	3.7612	16	2.77259	0.191395	-1.65341	0.514375	-0.664803	1	1	1	1	0.406382	0.16771	0.52
66	3.57	1.27257	29	3.3673	11	2.3979	0.123103	-2.09473	0.324545	-1.12533	0	0	1	1	0.0947931	0.0575132	0.04
66	5.497	1.7042	25	3.21888	10	2.30259	0.21988	-1.51467	0.5497	-0.598383	1	1	1	1	0.517237	0.121317	0.57
66	9.9	2.29253	79	4.36945	55	4.00733	0.125316	-2.07691	0.18	-1.7148	0	0	1	0	0.063704	0.13696	0.03
66	7.08	1.95727	39	3.66356	16	2.77259	0.181538	-1.70629	0.4425	-0.815315	0	0	1	0	0.138253	0.104123	0.07
66	3.26	1.18173	25	3.21888	8	2.07944	0.1304	-2.03715	0.4075	-0.897714	0	0	0	0	0.108561	0.0530133	0.03
66	3.89	1.35841	31	3.43399	15	2.70805	0.125484	-2.07558	0.259333	-1.34964	0	0	1	0	0.0945602	0.0620841	0.04
66	10	2.30259	26	3.2581	6	1.79176	0.384615	-0.955511	1.66667	0.510826	1	0	1	0	0.585317	0.138062	0.48
66	5.551	1.71398	60	4.09434	31	3.43399	0.0925167	-2.38037	0.179065	-1.72001	0	0	0	0	0.0473793	0.084714	0.02
66	5.124	1.63394	42	3.73767	22	3.09104	0.122	-2.10373	0.232909	-1.45711	0	0	0	0	0.0802927	0.079061	0.03
66	8.733	2.16711	63	4.14313	43	3.7612	0.138619	-1.97603	0.203093	-1.59409	0	0	0	0	0.080276	0.123795	0.04
66	12.66	2.53845	30	3.4012	15	2.70805	0.422	-0.86275	0.844	-0.169603	0	0	0	0	0.37978	0.166015	0.25
66	14.112	2.64703	55	4.00733	27	3.29584	0.256582	-1.36031	0.522667	-0.648811	0	0	1	0	0.18447	0.180262	0.11
66	3.274	1.18601	34	3.52636	12	2.48491	0.0962941	-2.34035	0.272833	-1.29889	1	0	0	0	0.144283	0.0532181	0.06
66	14.473	2.67228	61	4.11087	37	3.61092	0.237262	-1.43859	0.391162	-0.938633	0	0	0	0	0.161548	0.183703	0.09
66	12.28	2.50797	46	3.82864	25	3.21888	0.266957	-1.32067	0.4912	-0.710904	0	0	0	0	0.206271	0.162175	0.12
66	4.817	1.57215	45	3.80666	13	2.56495	0.107044	-2.23451	0.370538	-0.992798	0	0	1	0	0.0654401	0.0749289	0.03
66	3.933	1.3694	20	2.99573	8	2.07944	0.19665	-1.62633	0.491625	-0.710039	0	0	1	1	0.196277	0.0626927	0.08
66	13.665	2.61484	65	4.17439	18	2.89037	0.210231	-1.55955	0.759167	-0.275534	1	0	0	0	0.279563	0.175946	0.24
66	3.695	1.30698	24	3.17805	5	1.60944	0.153958	-1.87107	0.739	-0.302457	0	0	0	0	0.136253	0.0593075	0.06
66	11.051	2.40252	47	3.85015	36	3.58352	0.235128	-1.44763	0.306972	-1.181	0	0	0	0	0.176399	0.149413	0.1
66	4.24	1.44456	33	3.49651	20	2.99573	0.128485	-2.05194	0.212	-1.55117	1	0	1	0	0.205949	0.0670011	0.11
66	2.991	1.09561	21	3.04452	6	1.79176	0.142429	-1.94891	0.4985	-0.696152	0	0	1	0	0.130286	0.0490486	0.05
66	35.891	3.58049	100	4.60517	88	4.47734	0.35891	-1.02468	0.407852	-0.89685	0	0	0	0	0.218633	0.337944	0.18
66	80.147	4.38386	31	3.43399	15	2.70805	2.58539	0.949875	5.34313	1.67581	0	1	1	1	0.932807	0.610161	0.97
66	11.104	2.40731	41	3.71357	21	3.04452	0.270829	-1.30627	0.528762	-0.637217	0	0	1	0	0.218531	0.149974	0.12
66	11.783	2.46666	27	3.29584	10	2.30259	0.436407	-0.829179	1.1783	0.164073	0	0	1	1	0.40278	0.157078	0.26
66	14.028	2.64106	43	3.7612	13	2.56495	0.326233	-1.12014	1.07908	0.076106	0	0	0	0	0.263698	0.179455	0.16
66	12.292	2.50895	39	3.66356	17	2.83321	0.315179	-1.15461	0.723059	-0.324265	1	0	1	1	0.468005	0.162297	0.38
66	7.82	2.05668	58	4.06044	31	3.43399	0.134828	-2.00376	0.252258	-1.3773	0	0	0	0	0.0800994	0.113087	0.04
66	14.502	2.67429	45	3.80666	25	3.21888	0.322267	-1.13238	0.58008	-0.544589	0	0	1	1	0.256307	0.183977	0.17
66	1.109	0.103459	38	3.63759	14	2.63906	0.0291842	-3.53413	0.0792143	-2.5356	1	1	1	1	0.0455603	0.0289673	0.04
66	12.284	2.5083	56	4.02535	29	3.3673	0.219357	-1.51705	0.423586	-0.858998	0	0	0	0	0.151714	0.162215	0.09
66	4.885	1.58617	80	4.38203	44	3.78419	0.0610625	-2.79586	0.111023	-2.19802	0	0	0	0	0.0233618	0.0758492	0.01
66	19.344	2.96238	21	3.04452	6	1.79176	0.921143	-0.0821401	3.224	1.17062	1	0	1	1	0.846177	0.226662	0.81
66	4.729	1.55371	35	3.55535	13	2.56495	0.135114	-2.00163	0.363769	-1.01124	0	1	0	0	0.155434	0.106983	0.17
66	18.567	2.92139	69	4.23411	40	3.68888	0.269087	-1.31272	0.464175	-0.767494	1	0	0	0	0.350476	0.220209	0.32
66	1.837	0.608134	26	3.2581	12	2.48491	0.0706538	-2.64996	0.153083	-1.87677	1	1	0	0	0.169308	0.0463463	0.2
66	16.49	2.80275	106	4.66344	58	4.06044	0.155566	-1.86068	0.28431	-1.25769	0	0	0	0	0.0752242	0.202241	0.05
66	3.497	1.25191	30	3.4012	13	2.56495	0.116567	-2.14929	0.269	-1.31304	0	1	0	0	0.137546	0.082564	0.1
66	15.844	2.76279	36	3.58352	18	2.89037	0.440111	-0.820728	0.880222	-0.127581	0	0	1	1	0.374524	0.196426	0.26
66	0.517	-0.659712	20	2.99573	5	1.60944	0.02585	-3.65544	0.1034	-2.26915	0	1	0	0	0.0212727	0.0139634	0.03
66	3.888	1.35789	61	4.11087	18	2.89037	0.0637377	-2.75298	0.216	-1.53248	0	0	0	0	0.0279942	0.0620557	0.01
66	6.726	1.90598	57	4.04305	21	3.04452	0.118	-2.13707	0.320286	-1.13854	0	0	0	0	0.0674941	0.0997389	0.03
66	22.508	3.11387	107	4.67283	73	4.29046	0.210355	-1.55896	0.308329	-1.17659	0	0	0	0	0.111346	0.251573	0.08
66	6.132	1.81352	45	3.80666	23	3.13549	0.136267	-1.99314	0.266609	-1.32197	0	0	1	0	0.0903047	0.0922373	0.04
66	38.428	3.64879	45	3.80666	18	2.89037	0.853956	-0.157876	2.13489	0.758415	0	1	1	1	0.702425	0.450855	0.82
66	6.25	1.83258	79	4.36945	50	3.91202	0.0791139	-2.53687	0.125	-2.07944	0	0	0	0	0.0338043	0.0937425	0.01
66	3.313	1.19785	26	3.2581	15	2.70805	0.127423	-2.06024	0.220867	-1.5102	0	0	0	0	0.103697	0.0537878	0.03
66	3.419	1.22935	20	2.99573	6	1.79176	0.17095	-1.76638	0.569833	-0.562411	1	1	1	1	0.451838	0.0809532	0.45
66	42.79	3.7563	107	4.67283	66	4.18965	0.399907	-0.916524	0.648333	-0.43335	0	0	0	0	0.240836	0.373604	0.21
66	7.465	2.01023	73	4.29046	33	3.49651	0.10226	-2.28023	0.226212	-1.48628	0	0	0	0	0.0499417	0.108819	0.02
66	311.71	5.74207	42	3.73767	22	3.09104	7.42167	2.0044	14.1686	2.65103	0	0	1	1	0.970744	0.763316	0.98
66	3.587	1.27732	31	3.43399	10	2.30259	0.11571	-2.15667	0.3587	-1.02527	0	0	0	0	0.0849867	0.0577579	0.04
66	6.068	1.80303	33	3.49651	15	2.70805	0.183879	-1.69348	0.404533	-0.905021	0	1	0	0	0.227905	0.131577	0.24
66	3.587	1.27732	31	3.43399	10	2.30259	0.11571	-2.15667	0.3587	-1.02527	0	0	1	0	0.0849867	0.0577579	0.04
66	5.195	1.6477	54	3.98898	24	3.17805	0.0962037	-2.34129	0.216458	-1.53036	0	0	0	0	0.0523279	0.0800085	0.02
66	7.557	2.02247	64	4.15888	39	3.66356	0.118078	-2.13641	0.193769	-1.64109	0	1	0	0	0.103151	0.156891	0.14
66	4.788	1.56611	29	3.3673	13	2.56495	0.165103	-1.80118	0.368308	-0.998837	0	0	0	0	0.138	0.0745355	0.06
66	44.21	3.78895	31	3.43399	7	1.94591	1.42613	0.354964	6.31571	1.84304	0	0	0	0	0.77823	0.380368	0.73
66	4.232	1.44267	22	3.09104	9	2.19722	0.192364	-1.64837	0.470222	-0.75455	0	1	1	1	0.27487	0.097355	0.25
66	16.906	2.82767	58	4.06044	29	3.3673	0.291483	-1.23277	0.582966	-0.539627	1	0	0	0	0.396001	0.205927	0.35
66	8.057	2.08654	56	4.02535	36	3.58352	0.143875	-1.93881	0.223806	-1.49698	0	0	1	0	0.0885814	0.115903	0.04
66	4.595	1.52497	65	4.17439	45	3.80666	0.0706923	-2.64942	0.102111	-2.28169	1	0	0	0	0.0742903	0.0719042	0.05
66	18.15	2.89867	20	2.99573	4	1.38629	0.9075	-0.0970617	4.5375	1.51238	1	0	1	1	0.846264	0.216687	0.81
66	5.239	1.65613	36	3.58352	8	2.07944	0.145528	-1.92739	0.654875	-0.423311	0	0	0	0	0.107831	0.0805941	0.04
66	6.168	1.81937	29	3.3673	11	2.3979	0.21269	-1.54792	0.560727	-0.578521	0	0	0	0	0.187585	0.0926973	0.08
66	5.23	1.65441	28	3.3322	8	2.07944	0.186786	-1.67779	0.65375	-0.42503	0	0	1	1	0.162795	0.0804744	0.07
66	4.248	1.44645	29	3.3673	13	2.56495	0.146483	-1.92085	0.326769	-1.1185	0	1	0	0	0.183917	0.0976695	0.17
66	9.121	2.21058	47	3.85015	15	2.70805	0.194064	-1.63957	0.608067	-0.497471	0	0	0	0	0.139616	0.128235	0.07
66	21.112	3.04984	121	4.79579	113	4.72739	0.174479	-1.74595	0.186832	-1.67755	0	1	0	0	0.131413	0.324032	0.21
66	9.041	2.20177	26	3.2581	5	1.60944	0.347731	-1.05633	1.8082	0.592332	0	0	0	0	0.330673	0.127325	0.19
66	41.46	3.72473	21	3.04452	7	1.94591	1.97429	0.680207	5.92286	1.77882	1	1	1	1	0.965185	0.467604	0.99
66	29.402	3.38106	30	3.4012	12	2.48491	0.980067	-0.0201347	2.45017	0.896156	0	1	1	1	0.776075	0.392595	0.86
66	31.261	3.44237	42	3.73767	12	2.48491	0.74431	-0.295298	2.60508	0.957465	0	1	1	1	0.666327	0.405778	0.78
66	6.493	1.87072	43	3.7612	17	2.83321	0.151	-1.89048	0.381941	-0.962489	0	0	0	0	0.1052	0.0968186	0.04
66	9.435	2.24443	53	3.97029	25	3.21888	0.178019	-1.72587	0.3774	-0.97445	0	0	0	0	0.119407	0.131782	0.06
66	23.333	3.14987	28	3.3322	7	1.94591	0.833321	-0.182336	3.33329	1.20396	0	1	1	0	0.738822	0.344184	0.82
66	18.119	2.89696	92	4.52179	68	4.21951	0.196946	-1.62483	0.266456	-1.32255	0	0	0	0	0.108763	0.216423	0.07
66	7.33	1.99198	62	4.12713	39	3.66356	0.118226	-2.13516	0.187949	-1.67159	0	0	0	0	0.065289	0.107181	0.03
66	13.898	2.63174	24	3.17805		#NUM!	0.579083	-0.546309	#DIV/0!	#DIV/0!	0	0	1	0	0.517204	0.178203	0.36
66	4.51	1.5063	32	3.46574	12	2.48491	0.140937	-1.95944	0.375833	-0.978609	1	0	1	0	0.231169	0.0707377	0.16
66	2.816	1.03532	37	3.61092	20	2.99573	0.0761081	-2.5756	0.1408	-1.96041	1	0	0	0	0.103503	0.0464382	0.06
66	11.427	2.43598	66	4.18965	40	3.68888	0.173136	-1.75368	0.285675	-1.2529	1	0	0	0	0.22543	0.153374	0.17
66	4.385	1.47819	47	3.85015	21	3.04452	0.0932979	-2.37196	0.20881	-1.56633	0	0	0	0	0.0532762	0.0690137	0.02
66	7.277	1.98472	43	3.7612	10	2.30259	0.169233	-1.77648	0.7277	-0.317866	0	0	0	0	0.121757	0.106535	0.06
66	7.225	1.97755	61	4.11087	10	2.30259	0.118443	-2.13333	0.7225	-0.325038	0	0	1	0	0.0659059	0.1059	0.03
66	4.465	1.49627	41	3.71357	10	2.30259	0.108902	-2.2173	0.4465	-0.806316	0	0	0	0	0.0696804	0.0701182	0.02
66	6.489	1.87011	38	3.63759	13	2.56495	0.170763	-1.76748	0.499154	-0.694841	0	0	1	1	0.129373	0.0967682	0.05
66	8.433	2.13215	50	3.91202	29	3.3673	0.16866	-1.77987	0.290793	-1.23514	1	0	0	0	0.241298	0.120318	0.16
66	13.036	2.56771	35	3.55535	10	2.30259	0.372457	-0.987633	1.3036	0.26513	0	0	1	1	0.322708	0.169769	0.2
66	3.478	1.24646	31	3.43399	12	2.48491	0.112194	-2.18753	0.289833	-1.23845	0	0	0	0	0.0815803	0.0561853	0.02
66	1.815	0.596085	85	4.44265	60	4.09434	0.0213529	-3.84657	0.03025	-3.49826	0	0	0	0	0.00506671	0.0309916	0
66	7.181	1.97144	44	3.78419	18	2.89037	0.163205	-1.81275	0.398944	-0.918933	0	0	0	0	0.115186	0.105362	0.05
66	3.75	1.32176	44	3.78419	22	3.09104	0.0852273	-2.46243	0.170455	-1.76929	0	1	0	0	0.0784736	0.0877331	0.09
66	16.557	2.80681	29	3.3673	7	1.94591	0.570931	-0.560487	2.36529	0.860899	0	0	1	1	0.490513	0.202838	0.36
66	5.589	1.7208	25	3.21888	13	2.56495	0.22356	-1.49808	0.429923	-0.844149	1	0	1	1	0.396032	0.0852118	0.29
67	7.74	2.0464	23	3.13549	12	2.48491	0.336522	-1.08909	0.645	-0.438505	1	0	1	1	0.551662	0.116611	0.44
67	3.43	1.23256	29	3.3673	8	2.07944	0.118276	-2.13474	0.42875	-0.846881	1	1	1	1	0.290014	0.0846116	0.29
67	4.14	1.4207	30	3.4012	8	2.07944	0.138	-1.9805	0.5175	-0.658746	0	0	1	0	0.108442	0.0684094	0.04
67	7.88	2.06433	46	3.82864	22	3.09104	0.171304	-1.76431	0.358182	-1.02671	0	0	0	0	0.120357	0.118339	0.06
67	9.62	2.26384	40	3.68888	16	2.77259	0.2405	-1.42504	0.60125	-0.508744	0	0	0	0	0.192363	0.139037	0.11
67	3.97	1.37877	31	3.43399	12	2.48491	0.128065	-2.05522	0.330833	-1.10614	1	1	0	0	0.307731	0.0959958	0.37
67	1.96	0.672944	33	3.49651	10	2.30259	0.0593939	-2.82356	0.196	-1.62964	0	1	0	0	0.0544605	0.0513585	0.04
67	6.88	1.92862	43	3.7612	18	2.89037	0.16	-1.83258	0.382222	-0.961753	0	0	0	0	0.113345	0.105778	0.06
67	3.23	1.17248	51	3.93183	12	2.48491	0.0633333	-2.75934	0.269167	-1.31242	0	0	0	0	0.0300342	0.0548659	0.01
67	8.3	2.11626	39	3.66356	16	2.77259	0.212821	-1.54731	0.51875	-0.656333	0	0	1	1	0.167983	0.123465	0.08
67	7.15	1.96711	51	3.93183	18	2.89037	0.140196	-1.96471	0.397222	-0.923259	0	0	0	0	0.0890015	0.109221	0.04
67	10.1	2.31254	57	4.04305	33	3.49651	0.177193	-1.73052	0.306061	-1.18397	0	1	0	0	0.179026	0.203016	0.22
67	10.8	2.37955	31	3.43399	16	2.77259	0.348387	-1.05444	0.675	-0.393043	1	1	0	0	0.653935	0.21323	0.78
67	7.15	1.96711	26	3.2581	10	2.30259	0.275	-1.29098	0.715	-0.335473	0	0	1	1	0.260291	0.109221	0.13
67	212.57	5.35927	44	3.78419	29	3.3673	4.83114	1.57508	7.33	1.99198	0	0	1	1	0.945832	0.710084	0.96
67	5.79	1.75613	56	4.02535	33	3.49651	0.103393	-2.26922	0.175455	-1.74038	0	0	0	0	0.0568477	0.0914666	0.03
67	7.89	2.0656	65	4.17439	42	3.73767	0.121385	-2.10879	0.187857	-1.67207	0	0	1	0	0.0663082	0.118462	0.03
67	29.22	3.37485	39	3.66356	17	2.83321	0.749231	-0.288708	1.71882	0.54164	1	1	1	1	0.837391	0.401507	0.93
67	5.59	1.72098	59	4.07754	35	3.55535	0.0947458	-2.35656	0.159714	-1.83437	0	0	0	0	0.0493157	0.0887653	0.02
67	3.14	1.14422	33	3.49651	12	2.48491	0.0951515	-2.35228	0.261667	-1.34068	0	0	1	0	0.0636964	0.0534905	0.02
67	3.22	1.16938	48	3.8712	26	3.2581	0.0670833	-2.70182	0.123846	-2.08872	0	0	0	0	0.0334365	0.0547134	0.01
67	5.2	1.64866	41	3.71357	17	2.83321	0.126829	-2.06491	0.305882	-1.18455	0	0	0	0	0.0853912	0.0834265	0.03
67	7.3	1.98787	26	3.2581	7	1.94591	0.280769	-1.27022	1.04286	0.0419642	0	0	0	0	0.266113	0.111117	0.13
67	3.8	1.335	33	3.49651	9	2.19722	0.115152	-2.16151	0.422222	-0.862224	0	0	1	0	0.0822663	0.0634241	0.03
67	0.89	-0.116534	38	3.63759	15	2.70805	0.0234211	-3.75412	0.0593333	-2.82458	1	1	0	0	0.0335628	0.0246018	0.04
67	33.53	3.51244	89	4.48864	67	4.20469	0.376742	-0.976196	0.500448	-0.692252	0	0	0	0	0.240417	0.333921	0.2
67	5.07	1.62334	75	4.31749	38	3.63759	0.0676	-2.69415	0.133421	-2.01425	1	1	1	0	0.105504	0.118008	0.15
67	4.12	1.41585	20	2.99573	7	1.94591	0.206	-1.57988	0.588571	-0.530057	1	1	1	1	0.519101	0.0990876	0.57
67	3.09	1.12817	25	3.21888	7	1.94591	0.1236	-2.0907	0.441429	-0.817739	0	0	0	0	0.101291	0.0527234	0.03
67	2.6	0.955511	22	3.09104	8	2.07944	0.118182	-2.13553	0.325	-1.12393	1	1	1	1	0.316372	0.0662754	0.4
67	6.13	1.81319	31	3.43399	21	3.04452	0.197742	-1.62079	0.291905	-1.23133	0	0	0	0	0.167763	0.0960039	0.08
67	52.37	3.95833	26	3.2581	8	2.07944	2.01423	0.700237	6.54625	1.87889	1	0	1	1	0.939281	0.426235	0.94
67	8.77	2.17134	49	3.89182	28	3.3322	0.17898	-1.72048	0.313214	-1.16087	0	0	1	0	0.124065	0.129101	0.07
67	3.83	1.34286	54	3.98898	28	3.3322	0.0709259	-2.64612	0.136786	-1.98934	0	1	0	0	0.0561328	0.0930831	0.06
67	4.373	1.47545	46	3.82864	23	3.13549	0.0950652	-2.35319	0.19013	-1.66004	0	0	0	0	0.0551705	0.071777	0.02
67	30.108	3.40479	32	3.46574	8	2.07944	0.940875	-0.060945	3.7635	1.32535	0	0	1	1	0.65464	0.312947	0.56
67	7.29	1.9865	84	4.43082	59	4.07754	0.0867857	-2.44431	0.123559	-2.09103	0	0	0	0	0.0374374	0.110991	0.02
67	15.788	2.75925	32	3.46574	13	2.56495	0.493375	-0.706486	1.21446	0.194301	1	0	1	1	0.647951	0.20285	0.59
67	10.284	2.33059	35	3.55535	19	2.94444	0.293829	-1.22476	0.541263	-0.61385	0	0	1	1	0.252704	0.146582	0.14
67	17.015	2.8341	73	4.29046	53	3.97029	0.233082	-1.45636	0.321038	-1.1362	0	1	0	0	0.224549	0.29148	0.32
67	9.866	2.28909	66	4.18965	33	3.49651	0.149485	-1.90056	0.29897	-1.20741	0	0	0	0	0.0870107	0.141854	0.05
67	3.935	1.36991	38	3.63759	26	3.2581	0.103553	-2.26768	0.151346	-1.88819	0	0	0	0	0.0672451	0.0654139	0.03
67	871.8	6.77056	44	3.78419	18	2.89037	19.8136	2.98637	48.4333	3.88019	1	1	1	1	0.998203	0.921035	1
67	3.565	1.27116	39	3.66356	25	3.21888	0.0914103	-2.3924	0.1426	-1.94771	1	0	1	0	0.128086	0.0599269	0.08
67	10.838	2.38306	50	3.91202	28	3.3322	0.21676	-1.52896	0.387071	-0.949146	0	0	0	0	0.156202	0.152738	0.09
67	5.642	1.73024	97	4.57471	53	3.97029	0.0581649	-2.84447	0.106453	-2.24005	0	0	0	0	0.0200126	0.08947	0.01
67	3.161	1.15089	28	3.3322	10	2.30259	0.112893	-2.18132	0.3161	-1.1517	1	0	0	0	0.188212	0.053812	0.09
67	8.576	2.14897	57	4.04305	27	3.29584	0.150456	-1.89408	0.31763	-1.14687	0	0	0	0	0.093259	0.126787	0.05
67	7.349	1.99456	136	4.91265	92	4.52179	0.0540368	-2.91809	0.0798804	-2.52722	0	0	0	0	0.0154934	0.111734	0.01
67	9.731	2.27532	64	4.15888	43	3.7612	0.152047	-1.88357	0.226302	-1.48588	0	0	0	0	0.0901268	0.140312	0.05
67	24.766	3.20947	68	4.21951	45	3.80666	0.364206	-1.01004	0.550356	-0.597191	1	0	1	0	0.456955	0.27663	0.44
67	8.223	2.10694	50	3.91202	21	3.04452	0.16446	-1.80509	0.391571	-0.937587	0	0	0	0	0.110461	0.122531	0.05
67	3.045	1.1135	40	3.68888	19	2.94444	0.076125	-2.57538	0.160263	-1.83094	0	0	0	0	0.0431846	0.0520313	0.02
67	3.528	1.26073	76	4.33073	48	3.8712	0.0464211	-3.07	0.0735	-2.61047	1	1	0	0	0.0637426	0.086708	0.1
67	5.083	1.6259	48	3.8712	20	2.99573	0.105896	-2.2453	0.25415	-1.36983	0	0	0	0	0.0627395	0.081806	0.03
67	3.864	1.3517	33	3.49651	15	2.70805	0.117091	-2.1448	0.2576	-1.35635	0	0	0	0	0.0841081	0.0643691	0.03
67	11.363	2.43036	24	3.17805	9	2.19722	0.473458	-0.747691	1.26256	0.233138	0	1	1	1	0.572644	0.221209	0.62
67	8.525	2.143	64	4.15888	33	3.49651	0.133203	-2.01588	0.258333	-1.3535	0	0	0	0	0.0756192	0.126176	0.04
67	8.767	2.17099	24	3.17805	9	2.19722	0.365292	-1.00706	0.974111	-0.0262299	0	1	1	1	0.479412	0.182596	0.54
67	5.704	1.74117	41	3.71357	23	3.13549	0.139122	-1.9724	0.248	-1.39433	0	0	0	0	0.0964344	0.0903081	0.05
67	9.879	2.29041	25	3.21888	5	1.60944	0.39516	-0.928465	1.9758	0.680973	1	1	1	1	0.714356	0.19972	0.81
67	45.17	3.81043	37	3.61092	14	2.63906	1.22081	0.199515	3.22643	1.17138	0	0	1	1	0.721099	0.394848	0.67
67	7.017	1.94834	41	3.71357	17	2.83321	0.171146	-1.76524	0.412765	-0.884878	0	0	0	0	0.125876	0.10753	0.06
67	3.82	1.34025	30	3.4012	10	2.30259	0.127333	-2.06095	0.382	-0.962335	0	0	0	0	0.0976974	0.0637197	0.04
67	3.31	1.19695	57	4.04305	21	3.04452	0.0580702	-2.8461	0.157619	-1.84757	0	0	0	0	0.0253056	0.0560828	0.01
67	8.882	2.18403	90	4.49981	?	#VALUE!	0.0986889	-2.31578	#VALUE!	#VALUE!	1	0	1	1	0.100785	0.130429	0.07
67	13.519	2.6041	59	4.07754	47	3.85015	0.229136	-1.47344	0.287638	-1.24605	0	0	0	0	0.156837	0.180897	0.1
67	17.256	2.84816	57	4.04305	34	3.52636	0.302737	-1.19489	0.507529	-0.678201	0	0	0	0	0.220382	0.216247	0.14
67	8.109	2.09297	68	4.21951	36	3.58352	0.11925	-2.12653	0.22525	-1.49054	0	0	1	0	0.0635028	0.121144	0.03
67	5.609	1.72437	24	3.17805	14	2.63906	0.233708	-1.45368	0.400643	-0.914685	0	0	0	0	0.223877	0.089023	0.12
67	8.101	2.09199	61	4.11087	34	3.52636	0.132803	-2.01889	0.238265	-1.43437	0	0	1	0	0.0768548	0.121047	0.04
67	5.703	1.74099	69	4.23411	18	2.89037	0.0826522	-2.49311	0.316833	-1.14938	0	0	0	0	0.038133	0.0902946	0.02
67	18.926	2.94054	35	3.55535	16	2.77259	0.540743	-0.614811	1.18287	0.167948	0	1	1	0	0.577555	0.311893	0.68
67	3.878	1.35532	48	3.8712	15	2.70805	0.0807917	-2.51588	0.258533	-1.35273	0	0	0	0	0.0433043	0.0645754	0.02
67	6.487	1.8698	29	3.3673	13	2.56495	0.22369	-1.4975	0.499	-0.695149	0	0	0	0	0.198951	0.100696	0.08
67	7.789	2.05271	62	4.12713	45	3.80666	0.125629	-2.07442	0.173089	-1.75395	0	0	1	1	0.0708578	0.117217	0.04
67	6.342	1.84719	60	4.09434	33	3.49651	0.1057	-2.24715	0.192182	-1.64931	0	0	0	0	0.0568719	0.0987988	0.02
67	5.051	1.61959	47	3.85015	24	3.17805	0.107468	-2.23056	0.210458	-1.55847	0	0	0	0	0.0645819	0.0813613	0.03
67	7.681	2.03875	42	3.73767	25	3.21888	0.182881	-1.69892	0.30724	-1.18013	0	0	0	0	0.135519	0.11588	0.07
67	3.115	1.13623	39	3.66356	24	3.17805	0.0798718	-2.52733	0.129792	-2.04182	0	0	0	0	0.046659	0.0531072	0.02
67	24.574	3.20169	34	3.52636	13	2.56495	0.722765	-0.324672	1.89031	0.63674	0	0	1	1	0.557372	0.275234	0.45
67	12.962	2.56202	43	3.7612	22	3.09104	0.301442	-1.19918	0.589182	-0.52902	0	1	1	0	0.348391	0.242806	0.43
67	13.008	2.56556	40	3.68888	16	2.77259	0.3252	-1.12331	0.813	-0.207024	1	1	1	1	0.603617	0.243405	0.75
67	9.4	2.24071	26	3.2581	14	2.63906	0.361538	-1.01739	0.671429	-0.398348	1	0	1	1	0.563448	0.136496	0.44
67	23.195	3.14394	79	4.36945	50	3.91202	0.293608	-1.22551	0.4639	-0.768086	0	0	0	0	0.188994	0.264995	0.13
67	15.785	2.75906	35	3.55535	11	2.3979	0.451	-0.796288	1.435	0.361165	0	1	0	0	0.51258	0.277536	0.61
67	8.775	2.17191	108	4.68213	54	3.98898	0.08125	-2.51022	0.1625	-1.81708	0	0	1	0	0.0305656	0.12916	0.02
67	7.651	2.03484	65	4.17439	33	3.49651	0.117708	-2.13955	0.231848	-1.46167	0	0	0	0	0.063607	0.115508	0.03
67	10.512	2.35252	85	4.44265	48	3.8712	0.123671	-2.09013	0.219	-1.51868	0	0	0	0	0.0606435	0.149131	0.04
67	22.754	3.12474	51	3.93183	21	3.04452	0.446157	-0.807085	1.08352	0.0802185	1	1	1	1	0.682881	0.3488	0.84
67	12.062	2.49006	82	4.40672	59	4.07754	0.147098	-1.91666	0.204441	-1.58748	0	0	1	1	0.0777761	0.165916	0.04
67	2.772	1.01957	41	3.71357	21	3.04452	0.0676098	-2.694	0.132	-2.02495	0	0	0	0	0.0362317	0.0477945	0.01
67	3.812	1.33815	35	3.55535	15	2.70805	0.108914	-2.21719	0.254133	-1.3699	0	0	0	0	0.0745161	0.0636015	0.03
67	9.838	2.28625	34	3.52636	10	2.30259	0.289353	-1.24011	0.9838	-0.0163327	0	0	1	0	0.251013	0.141535	0.14
67	5.768	1.75233	41	3.71357	10	2.30259	0.140683	-1.96125	0.5768	-0.55026	0	0	0	0	0.0978494	0.0911707	0.05
67	45.758	3.82337	47	3.85015	9	2.19722	0.973574	-0.026781	5.08422	1.62614	0	0	1	1	0.625652	0.397569	0.57
67	19.16	2.95282	45	3.80666	19	2.94444	0.425778	-0.853838	1.00842	0.00838579	0	0	1	0	0.340181	0.232772	0.24
67	14.363	2.66466	29	3.3673	14	2.63906	0.495276	-0.70264	1.02593	0.0255981	0	0	0	0	0.439423	0.18925	0.29
67	6.878	1.92833	57	4.04305	28	3.3322	0.120667	-2.11472	0.245643	-1.40388	0	0	1	0	0.0695565	0.105752	0.03
67	51.35	3.93866	27	3.29584	9	2.19722	1.90185	0.642828	5.70556	1.74144	0	0	1	1	0.850003	0.42203	0.81
67	3.054	1.11645	42	3.73767	17	2.83321	0.0727143	-2.62122	0.179647	-1.71676	0	0	0	0	0.0396709	0.0521698	0.01
67	12.033	2.48765	73	4.29046	39	3.66356	0.164836	-1.80281	0.308538	-1.17591	0	0	1	0	0.0948926	0.165611	0.05
67	2.578	0.947014	49	3.89182	17	2.83321	0.0526122	-2.94481	0.151647	-1.8862	0	0	0	0	0.0235486	0.0447432	0.01
67	7.461	2.00969	31	3.43399	17	2.83321	0.240677	-1.4243	0.438882	-0.823524	0	0	0	0	0.211246	0.113139	0.1
67	38.54	3.6517	107	4.67283	84	4.43082	0.360187	-1.02113	0.45881	-0.77912	1	0	0	0	0.402426	0.361928	0.43
67	3.821	1.34051	27	3.29584	7	1.94591	0.141519	-1.95532	0.545857	-0.605398	0	0	1	0	0.116881	0.0637345	0.05
67	6.346	1.84782	59	4.07754	17	2.83321	0.107559	-2.22971	0.373294	-0.985389	0	0	1	0	0.0586614	0.0988512	0.02
67	3.42	1.22964	39	3.66356	10	2.30259	0.0876923	-2.43392	0.342	-1.07294	0	0	0	0	0.0530489	0.0577475	0.02
67	36.974	3.61021	33	3.49651	16	2.77259	1.12042	0.113707	2.31087	0.837626	1	0	0	0	0.855945	0.353491	0.85
67	21.207	3.05433	65	4.17439	27	3.29584	0.326262	-1.12006	0.785444	-0.241506	0	0	1	1	0.228796	0.249564	0.16
67	5.681	1.73713	49	3.89182	15	2.70805	0.115939	-2.15469	0.378733	-0.970923	0	0	0	0	0.0702826	0.0899974	0.03
67	8.458	2.13511	65	4.17439	36	3.58352	0.130123	-2.03927	0.234944	-1.44841	0	0	1	1	0.0728096	0.125371	0.03
67	13.031	2.56733	93	4.5326	47	3.85015	0.140118	-1.96527	0.277255	-1.28282	0	0	0	0	0.069097	0.175961	0.04
67	7.164	1.96907	29	3.3673	14	2.63906	0.247034	-1.39823	0.511714	-0.669989	0	0	0	0	0.222817	0.109398	0.11
67	12.82	2.55101	33	3.49651	12	2.48491	0.388485	-0.945501	1.06833	0.0660998	1	1	1	1	0.682525	0.240949	0.81
67	3.699	1.30806	58	4.06044	31	3.43399	0.0637759	-2.75238	0.119323	-2.12592	0	0	1	0	0.0286508	0.0619263	0.01
67	22.69	3.12192	77	4.34381	40	3.68888	0.294675	-1.22188	0.56725	-0.566955	1	1	0	0	0.494846	0.348222	0.71
67	3.817	1.33946	47	3.85015	15	2.70805	0.0812128	-2.51068	0.254467	-1.36859	0	0	0	0	0.0440191	0.0636754	0.02
67	11.66	2.45616	46	3.82864	17	2.83321	0.253478	-1.37248	0.685882	-0.377049	1	0	1	1	0.373212	0.16165	0.31
68	28.7	3.3569	71	4.26268	21	3.04452	0.404225	-0.905783	1.36667	0.312375	0	0	1	0	0.279782	0.312916	0.22
68	11.1	2.40695	93	4.5326	62	4.12713	0.119355	-2.12565	0.179032	-1.72019	0	0	0	0	0.0555898	0.161449	0.03
68	3.3	1.19392	36	3.58352	17	2.83321	0.0916667	-2.3896	0.194118	-1.63929	0	1	0	0	0.0939407	0.0852637	0.08
68	16.76	2.819	36	3.58352	8	2.07944	0.465556	-0.764524	2.095	0.739554	0	0	0	0	0.393748	0.219108	0.28
68	4.93	1.59534	48	3.8712	19	2.94444	0.102708	-2.27586	0.259474	-1.3491	1	0	1	0	0.13656	0.0830104	0.08
68	9.59	2.26072	44	3.78419	25	3.21888	0.217955	-1.52347	0.3836	-0.958155	0	0	1	0	0.165132	0.144028	0.1
68	6.64	1.89311	64	4.15888	29	3.3673	0.10375	-2.26577	0.228966	-1.47418	0	0	0	0	0.0539236	0.106844	0.03
68	5.83	1.76302	84	4.43082	59	4.07754	0.0694048	-2.6678	0.0988136	-2.31452	0	1	0	0	0.0449982	0.137591	0.05
68	14.1	2.64617	37	3.61092	20	2.99573	0.381081	-0.964743	0.705	-0.349557	0	1	0	0	0.445567	0.265723	0.53
68	17.36	2.85417	31	3.43399	12	2.48491	0.56	-0.579818	1.44667	0.369262	1	1	1	1	0.789628	0.304384	0.88
68	12.04	2.48823	34	3.52636	19	2.94444	0.354118	-1.03813	0.633684	-0.456205	0	1	0	0	0.428946	0.238405	0.5
68	4.8	1.56862	36	3.58352	16	2.77259	0.133333	-2.0149	0.3	-1.20397	0	1	1	0	0.151275	0.117301	0.17
68	11.23	2.41859	21	3.04452	5	1.60944	0.534762	-0.625934	2.246	0.809151	0	1	1	0	0.629389	0.226953	0.68
68	13.75	2.62104	69	4.23411	38	3.63759	0.199275	-1.61307	0.361842	-1.01655	0	0	0	0	0.123982	0.189813	0.08
68	4.56	1.51732	57	4.04305	33	3.49651	0.08	-2.52573	0.138182	-1.97918	0	0	0	0	0.0396261	0.0775938	0.02
68	38.4	3.64806	24	3.17805	7	1.94591	1.6	0.470004	5.48571	1.70215	1	1	1	1	0.950614	0.471769	0.98
68	45.49	3.81749	36	3.58352	17	2.83321	1.26361	0.233974	2.67588	0.984279	1	1	0	0	0.919179	0.509185	0.97
68	10.75	2.37491	51	3.93183	28	3.3322	0.210784	-1.55692	0.383929	-0.957299	0	0	0	0	0.149794	0.157498	0.09
68	14.94	2.70404	79	4.36945	59	4.07754	0.189114	-1.66541	0.25322	-1.3735	0	0	0	0	0.109814	0.201738	0.07
68	7.9	2.06686	40	3.68888	11	2.3979	0.1975	-1.62202	0.718182	-0.331033	0	0	1	1	0.151927	0.123281	0.08
68	22.06	3.09377	24	3.17805	7	1.94591	0.919167	-0.0842878	3.15143	1.14786	1	0	1	1	0.837661	0.264562	0.81
68	6.19	1.82294	74	4.30407	54	3.98898	0.0836486	-2.48113	0.11463	-2.16605	0	0	0	0	0.0376021	0.100752	0.02
68	9	2.19722	33	3.49651	15	2.70805	0.272727	-1.29928	0.6	-0.510826	0	0	1	1	0.237729	0.136943	0.13
68	11.25	2.42037	22	3.09104	5	1.60944	0.511364	-0.670674	2.25	0.81093	1	1	1	1	0.793752	0.227241	0.87
68	3.8	1.335	62	4.12713	34	3.52636	0.0612903	-2.79213	0.111765	-2.19136	0	0	0	0	0.0263035	0.0661445	0.01
68	3.69	1.30563	59	4.07754	19	2.94444	0.0625424	-2.77191	0.194211	-1.63881	0	0	0	0	0.0276648	0.0644494	0.01
68	1.742	0.555034	28	3.3322	11	2.3979	0.0622143	-2.77717	0.158364	-1.84286	1	0	1	0	0.0892137	0.0325819	0.05
68	5.92	1.77834	34	3.52636	14	2.63906	0.174118	-1.74802	0.422857	-0.860721	0	0	1	0	0.138517	0.0970376	0.06
68	18.317	2.90783	41	3.71357	21	3.04452	0.446756	-0.805742	0.872238	-0.136693	0	1	1	0	0.491128	0.314816	0.59
68	6.166	1.81905	62	4.12713	35	3.55535	0.0994516	-2.30808	0.176171	-1.7363	0	0	0	0	0.0515898	0.100424	0.02
68	12.703	2.54184	69	4.23411	36	3.58352	0.184101	-1.69227	0.352861	-1.04168	0	0	0	0	0.11207	0.17892	0.07
68	6.498	1.87149	39	3.66356	20	2.99573	0.166615	-1.79207	0.3249	-1.12424	0	0	1	0	0.124127	0.104935	0.05
68	4.305	1.45978	25	3.21888	8	2.07944	0.1722	-1.7591	0.538125	-0.619664	0	1	1	0	0.233534	0.107077	0.21
68	4.804	1.56945	58	4.06044	34	3.52636	0.0828276	-2.49099	0.141294	-1.95691	0	0	0	0	0.0412674	0.0811769	0.02
68	5.766	1.75198	47	3.85015	23	3.13549	0.122681	-2.09817	0.250696	-1.38352	0	0	0	0	0.0771568	0.0948981	0.04
68	3.989	1.38354	39	3.66356	16	2.77259	0.102282	-2.28002	0.249312	-1.38905	0	0	0	0	0.0654062	0.0690341	0.03
68	5.621	1.72651	50	3.91202	32	3.46574	0.11242	-2.18551	0.175656	-1.73923	0	0	0	0	0.0668487	0.0928697	0.03
68	4.79	1.56653	100	4.60517	69	4.23411	0.0479	-3.03864	0.0694203	-2.66758	0	0	0	0	0.0149817	0.0809725	0.01
68	5.598	1.72241	38	3.63759	23	3.13549	0.147316	-1.91518	0.243391	-1.41308	0	0	0	0	0.10716	0.0925467	0.05
68	7.06	1.95445	34	3.52636	19	2.94444	0.207647	-1.57192	0.371579	-0.989994	0	0	0	0	0.171788	0.112422	0.08
68	843.2	6.7372	49	3.89182	20	2.99573	17.2082	2.84538	42.16	3.74147	1	0	1	1	0.996134	0.885185	1
68	5.904	1.77563	44	3.78419	17	2.83321	0.134182	-2.00856	0.347294	-1.05758	1	0	1	0	0.19498	0.096816	0.13
68	4.174	1.42887	42	3.73767	14	2.63906	0.099381	-2.30879	0.298143	-1.21018	0	0	0	0	0.0609454	0.0718349	0.02
68	5.194	1.6475	29	3.3673	10	2.30259	0.179103	-1.71979	0.5194	-0.655081	0	0	1	0	0.152606	0.0868157	0.06
68	3.398	1.22319	85	4.44265	65	4.17439	0.0399765	-3.21946	0.0522769	-2.9512	0	0	0	0	0.0124538	0.0599003	0
68	3.771	1.32734	33	3.49651	13	2.56495	0.114273	-2.16917	0.290077	-1.23761	1	1	0	0	0.268151	0.0956716	0.35
68	4.563	1.51798	35	3.55535	12	2.48491	0.130371	-2.03737	0.38025	-0.966926	0	0	0	0	0.0945526	0.0776381	0.05
68	13.257	2.58453	16	2.77259	9	2.19722	0.828562	-0.188063	1.473	0.387301	0	1	1	1	0.783598	0.254841	0.82
68	6.176	1.82067	35	3.55535	12	2.48491	0.176457	-1.73468	0.514667	-0.664236	1	0	1	1	0.285451	0.100561	0.18
68	6.535	1.87717	43	3.7612	17	2.83321	0.151977	-1.88403	0.384412	-0.956041	0	0	0	0	0.106081	0.105434	0.06
68	10.175	2.31993	48	3.8712	26	3.2581	0.211979	-1.55127	0.391346	-0.938163	0	0	0	0	0.154413	0.150895	0.08
68	6.035	1.79758	29	3.3673	11	2.3979	0.208103	-1.56972	0.548636	-0.600319	0	0	1	0	0.182828	0.0986254	0.08
68	9.291	2.22905	55	4.00733	33	3.49651	0.168927	-1.77829	0.281545	-1.26746	0	1	0	0	0.171399	0.197685	0.2
68	4.446	1.492	28	3.3322	10	2.30259	0.158786	-1.8402	0.4446	-0.81058	0	1	0	0	0.204661	0.110022	0.18
68	4.835	1.57588	41	3.71357	11	2.3979	0.117927	-2.13769	0.439545	-0.822014	0	0	0	0	0.0775228	0.081629	0.03
68	3.805	1.33632	29	3.3673	12	2.48491	0.131207	-2.03098	0.317083	-1.14859	0	0	1	0	0.103004	0.0662214	0.04
68	4.076	1.40512	25	3.21888	8	2.07944	0.16304	-1.81376	0.5095	-0.674325	1	0	0	0	0.293488	0.0703546	0.17
68	12.744	2.54506	61	4.11087	27	3.29584	0.208918	-1.56581	0.472	-0.750776	0	0	0	0	0.138152	0.179354	0.08
68	27.362	3.30916	100	4.60517	67	4.20469	0.27362	-1.29601	0.408388	-0.895537	0	0	0	0	0.158959	0.303822	0.12
68	1010.2	6.9179	24	3.17805	6	1.79176	42.0917	3.73985	168.367	5.12614	1	1	1	1	0.999541	0.931466	1
68	5.607	1.72402	19	2.94444	7	1.94591	0.295105	-1.22042	0.801	-0.221894	0	0	1	0	0.310155	0.0926732	0.17
68	3.253	1.17958	41	3.71357	14	2.63906	0.0793415	-2.53399	0.232357	-1.45948	0	0	0	0	0.0452371	0.057614	0.01
68	13.638	2.61286	48	3.8712	21	3.04452	0.284125	-1.25834	0.649429	-0.431662	1	1	0	0	0.535483	0.259808	0.71
68	11.914	2.47771	65	4.17439	23	3.13549	0.183292	-1.69667	0.518	-0.65778	0	0	0	0	0.114163	0.170446	0.07
68	7.298	1.9876	99	4.59512	79	4.36945	0.0737172	-2.60752	0.0923797	-2.38185	0	0	0	0	0.0277103	0.115538	0.01
68	3.014	1.10327	30	3.4012	10	2.30259	0.100467	-2.29793	0.3014	-1.19932	0	0	1	1	0.0713754	0.0538045	0.03
68	11.545	2.44625	70	4.2485	27	3.29584	0.164929	-1.80224	0.427593	-0.849584	1	1	0	0	0.306538	0.231458	0.48
68	7.34	1.99334	20	2.99573	4	1.38629	0.367	-1.00239	1.835	0.607044	0	0	1	1	0.375776	0.116085	0.19
68	4.039	1.396	90	4.49981	50	3.91202	0.0448778	-3.10381	0.08078	-2.51603	0	0	0	0	0.014315	0.0697937	0.01
68	23.186	3.14355	29	3.3673	17	2.83321	0.799517	-0.223747	1.36388	0.310335	0	0	0	0	0.610395	0.273367	0.49
68	5.336	1.67448	45	3.80666	23	3.13549	0.118578	-2.13219	0.232	-1.46102	0	0	0	0	0.0750921	0.0888426	0.03
68	6.392	1.85505	30	3.4012	11	2.3979	0.213067	-1.54615	0.581091	-0.542848	0	0	1	1	0.185627	0.103502	0.08
68	6.97	1.94162	50	3.91202	36	3.58352	0.1394	-1.97041	0.193611	-1.6419	0	1	1	1	0.140627	0.158655	0.16
68	3.858	1.35015	66	4.18965	32	3.46574	0.0584545	-2.83951	0.120563	-2.11559	0	0	1	0	0.0239298	0.0670344	0.01
68	8.759	2.17008	80	4.38203	38	3.63759	0.109488	-2.21194	0.2305	-1.4675	0	0	0	0	0.0527162	0.134002	0.03
68	4.096	1.41001	33	3.49651	17	2.83321	0.124121	-2.0865	0.240941	-1.4232	0	0	1	0	0.090835	0.0706573	0.03
68	8.28	2.11384	54	3.98898	20	2.99573	0.153333	-1.87514	0.414	-0.881889	0	0	0	0	0.0977542	0.12807	0.05
68	3.696	1.30725	70	4.2485	41	3.71357	0.0528	-2.94124	0.0901463	-2.40632	0	0	0	0	0.0201864	0.0645421	0.01
68	12.649	2.53758	48	3.8712	33	3.49651	0.263521	-1.33362	0.383303	-0.958929	0	0	1	0	0.200097	0.178347	0.12
68	3.551	1.26723	28	3.3322	7	1.94591	0.126821	-2.06498	0.507286	-0.678681	0	0	1	0	0.0999807	0.0622929	0.05
68	4.55	1.51513	50	3.91202	33	3.49651	0.091	-2.3969	0.137879	-1.98138	0	0	0	0	0.0501258	0.077446	0.02
68	6.586	1.88495	43	3.7612	22	3.09104	0.153163	-1.87625	0.299364	-1.2061	0	0	1	0	0.107152	0.10612	0.06
68	7.489	2.01344	28	3.3322	17	2.83321	0.267464	-1.31877	0.440529	-0.819778	0	0	1	1	0.246303	0.118016	0.11
68	6.613	1.88904	33	3.49651	17	2.83321	0.200394	-1.60747	0.389	-0.944176	0	0	0	0	0.166476	0.106482	0.09
68	32.44	3.47939	45	3.80666	17	2.83321	0.720889	-0.32727	1.90824	0.646179	0	1	1	1	0.648837	0.434616	0.77
68	38.204	3.64294	35	3.55535	14	2.63906	1.09154	0.0875922	2.72886	1.00388	0	1	1	1	0.790579	0.470638	0.88
68	5.894	1.77393	60	4.09434	39	3.66356	0.0982333	-2.32041	0.151128	-1.88963	0	0	0	0	0.0514495	0.0966774	0.02
68	6.655	1.89537	54	3.98898	9	2.19722	0.123241	-2.09362	0.739444	-0.301856	0	0	1	1	0.0732134	0.107045	0.04
68	8.793	2.17396	36	3.58352	19	2.94444	0.24425	-1.40956	0.462789	-0.770483	0	1	0	0	0.299577	0.189705	0.36
68	8.662	2.15895	19	2.94444	6	1.79176	0.455895	-0.785493	1.44367	0.367186	0	0	1	1	0.457481	0.13281	0.29
68	5.159	1.64074	22	3.09104	10	2.30259	0.2345	-1.4503	0.5159	-0.661842	0	0	0	0	0.231716	0.0863139	0.1
68	26.708	3.28496	68	4.21951	41	3.71357	0.392765	-0.934545	0.651415	-0.428609	0	0	0	0	0.27539	0.299266	0.21
68	9.996	2.30219	40	3.68888	16	2.77259	0.2499	-1.38669	0.62475	-0.470404	0	0	1	0	0.201123	0.14881	0.11
68	4.077	1.40536	27	3.29584	13	2.56495	0.151	-1.89048	0.313615	-1.15959	0	0	1	0	0.126913	0.0703697	0.05
68	3.558	1.2692	29	3.3673	10	2.30259	0.12269	-2.0981	0.3558	-1.03339	0	0	0	0	0.0943762	0.0624019	0.04
68	4.68	1.5433	54	3.98898	30	3.4012	0.0866667	-2.44569	0.156	-1.8579	0	0	0	0	0.0453282	0.0793614	0.02
68	6.629	1.89145	60	4.09434	32	3.46574	0.110483	-2.20289	0.207156	-1.57428	0	0	1	0	0.0604036	0.106697	0.03
68	16.684	2.81445	28	3.3322	10	2.30259	0.595857	-0.517754	1.6684	0.511865	0	0	1	1	0.509959	0.218402	0.38
68	3.359	1.21164	29	3.3673	7	1.94591	0.115828	-2.15565	0.479857	-0.734267	0	0	0	0	0.0874991	0.0592871	0.03
68	5.708	1.74187	34	3.52636	8	2.07944	0.167882	-1.78449	0.7135	-0.337573	0	0	0	0	0.132343	0.0940884	0.06
68	6.315	1.84293	50	3.91202	29	3.3673	0.1263	-2.0691	0.217759	-1.52437	0	0	0	0	0.078147	0.102457	0.03
68	4.862	1.58145	35	3.55535	6	1.79176	0.138914	-1.9739	0.810333	-0.21031	0	0	0	0	0.102708	0.0820223	0.05
68	4.584	1.52257	48	3.8712	14	2.63906	0.0955	-2.34863	0.327429	-1.11649	0	0	0	0	0.0545066	0.0779482	0.03
68	24.329	3.19167	42	3.73767	7	1.94591	0.579262	-0.546001	3.47557	1.24576	0	0	1	1	0.45366	0.282035	0.35
68	15.175	2.71965	42	3.73767	21	3.04452	0.36131	-1.01802	0.722619	-0.324873	0	0	0	0	0.29558	0.204038	0.19
68	9.801	2.28248	34	3.52636	17	2.83321	0.288265	-1.24388	0.576529	-0.550729	0	0	0	0	0.24999	0.146523	0.14
68	20.016	2.99653	90	4.49981	58	4.06044	0.2224	-1.50328	0.345103	-1.06391	1	1	0	0	0.377857	0.332432	0.59
68	18.156	2.899	28	3.3322	11	2.3979	0.648429	-0.433203	1.65055	0.501106	0	1	1	0	0.663092	0.313087	0.75
68	13.663	2.61469	68	4.21951	28	3.3322	0.200926	-1.60482	0.487964	-0.717513	0	0	1	1	0.126015	0.188923	0.08
68	44.655	3.79897	70	4.2485	38	3.63759	0.637929	-0.449529	1.17513	0.16138	0	0	1	1	0.430617	0.402505	0.38
68	6.219	1.82761	26	3.2581	11	2.3979	0.239192	-1.43049	0.565364	-0.570286	0	0	0	0	0.223363	0.101149	0.1
68	3.695	1.30698	46	3.82864	17	2.83321	0.0803261	-2.52166	0.217353	-1.52623	0	0	0	0	0.0437645	0.0645266	0.02
68	7.337	1.99293	44	3.78419	14	2.63906	0.16675	-1.79126	0.524071	-0.646127	1	0	0	0	0.249038	0.116046	0.16
68	3.574	1.27369	28	3.3322	8	2.07944	0.127643	-2.05852	0.44675	-0.805756	0	1	0	0	0.158011	0.0913596	0.18
68	6.184	1.82197	52	3.95124	28	3.3322	0.118923	-2.12928	0.220857	-1.51024	0	1	1	1	0.113276	0.14428	0.12
68	4.522	1.50895	19	2.94444	4	1.38629	0.238	-1.43548	1.1305	0.12266	0	0	0	0	0.247801	0.0770318	0.13
69	15.5	2.74084	55	4.00733	35	3.55535	0.281818	-1.26649	0.442857	-0.814508	0	1	0	0	0.302443	0.291861	0.41
69	9.12	2.21047	54	3.98898	46	3.82864	0.168889	-1.77851	0.198261	-1.61817	0	0	0	0	0.110789	0.143725	0.06
69	3.4	1.22378	46	3.82864	21	3.04452	0.073913	-2.60487	0.161905	-1.82075	0	0	0	0	0.0389969	0.062516	0.01
69	11.4	2.43361	31	3.43399	11	2.3979	0.367742	-1.00037	1.03636	0.0357181	0	1	1	0	0.452781	0.237234	0.51
69	12.75	2.54553	50	3.91202	29	3.3673	0.255	-1.36649	0.439655	-0.821765	0	0	1	1	0.18972	0.185925	0.12
69	6.04	1.7984	29	3.3673	11	2.3979	0.208276	-1.56889	0.549091	-0.599491	0	0	0	0	0.183007	0.102716	0.08
69	4.66	1.53902	31	3.43399	12	2.48491	0.150323	-1.89497	0.388333	-0.945891	0	0	0	0	0.11941	0.0823823	0.06
69	6.46	1.86563	22	3.09104	8	2.07944	0.293636	-1.22541	0.8075	-0.213812	0	1	0	0	0.411332	0.155139	0.4
69	4.68	1.5433	36	3.58352	12	2.48491	0.13	-2.04022	0.39	-0.941609	0	1	0	0	0.146635	0.119482	0.17
69	19.899	2.99067	26	3.2581	10	2.30259	0.765346	-0.267427	1.9899	0.688084	0	1	1	1	0.721238	0.340888	0.8
69	8.45	2.13417	37	3.61092	20	2.99573	0.228378	-1.47675	0.4225	-0.861566	1	1	1	0	0.486263	0.190817	0.59
69	4.1	1.41099	59	4.07754	49	3.89182	0.0694915	-2.66655	0.0836735	-2.48083	0	0	1	0	0.0320715	0.0737189	0.01
69	6.52	1.87487	27	3.29584	11	2.3979	0.241481	-1.42096	0.592727	-0.523021	0	0	0	0	0.222767	0.10948	0.12
69	6.32	1.84372	49	3.89182	32	3.46574	0.12898	-2.0481	0.1975	-1.62202	0	0	0	0	0.0810456	0.10668	0.03
69	10.36	2.33795	45	3.80666	24	3.17805	0.230222	-1.46871	0.431667	-0.840102	0	1	1	0	0.261808	0.221649	0.31
69	9.32	2.23216	35	3.55535	16	2.77259	0.266286	-1.32319	0.5825	-0.540426	0	1	1	1	0.329253	0.205238	0.37
69	7.38	1.99877	36	3.58352	13	2.56495	0.205	-1.58475	0.567692	-0.566176	0	1	0	0	0.249248	0.17213	0.26
69	3.2	1.16315	39	3.66356	19	2.94444	0.0820513	-2.50041	0.168421	-1.78129	0	0	0	0	0.0484215	0.0592334	0.02
69	11.17	2.41323	37	3.61092	23	3.13549	0.301892	-1.19769	0.485652	-0.722263	0	0	0	0	0.255321	0.168267	0.15
69	5.1	1.62924	44	3.78419	24	3.17805	0.115909	-2.15495	0.2125	-1.54881	0	0	0	0	0.0735328	0.0890162	0.03
69	13.35	2.59152	85	4.44265	62	4.12713	0.157059	-1.85113	0.215323	-1.53562	0	1	0	0	0.132436	0.264466	0.18
69	11.839	2.4714	25	3.21888	8	2.07944	0.47356	-0.747477	1.47988	0.391958	0	0	1	0	0.440124	0.175869	0.29
69	7.581	2.02565	28	3.3322	12	2.48491	0.27075	-1.30656	0.63175	-0.459262	0	0	0	0	0.249596	0.123919	0.14
69	4.611	1.52844	40	3.68888	16	2.77259	0.115275	-2.16043	0.288187	-1.24414	0	0	0	0	0.0759902	0.0816343	0.04
69	7.674	2.03784	62	4.12713	39	3.66356	0.123774	-2.0893	0.196769	-1.62572	0	0	0	0	0.0694547	0.125153	0.04
69	10.821	2.38149	30	3.4012	13	2.56495	0.3607	-1.01971	0.832385	-0.183461	0	1	0	0	0.449561	0.228655	0.52
69	6.68	1.89912	81	4.39445	43	3.7612	0.0824691	-2.49533	0.155349	-1.86208	0	0	0	0	0.0354302	0.111701	0.02
69	9.737	2.27593	52	3.95124	24	3.17805	0.18725	-1.67531	0.405708	-0.902121	0	0	0	0	0.128278	0.15132	0.07
69	8.147	2.09765	51	3.93183	28	3.3322	0.159745	-1.83418	0.290964	-1.23455	0	1	0	0	0.164911	0.185636	0.19
69	13.034	2.56756	22	3.09104	7	1.94591	0.592455	-0.523481	1.862	0.621651	1	0	1	0	0.739916	0.188993	0.67
69	12.18	2.4998	35	3.55535	14	2.63906	0.348	-1.05555	0.87	-0.139262	0	0	1	0	0.301626	0.179672	0.18
69	7.413	2.00324	60	4.09434	43	3.7612	0.12355	-2.09111	0.172395	-1.75796	0	0	0	0	0.0702559	0.121678	0.03
69	7.247	1.98059	34	3.52636	19	2.94444	0.213147	-1.54577	0.381421	-0.963851	0	0	1	0	0.177233	0.119447	0.08
69	3.049	1.11481	44	3.78419	21	3.04452	0.0692955	-2.66938	0.14519	-1.92971	0	0	1	0	0.0363509	0.0567297	0.01
69	3.6	1.28093	25	3.21888	11	2.3979	0.144	-1.93794	0.327273	-1.11696	0	0	0	0	0.123243	0.0657613	0.06
69	3.017	1.10426	29	3.3673	11	2.3979	0.104034	-2.26303	0.274273	-1.29363	0	0	0	0	0.0758699	0.0561962	0.03
69	10.706	2.3708	27	3.29584	9	2.19722	0.396519	-0.925033	1.18956	0.17358	1	1	1	1	0.708168	0.226922	0.82
69	9.55	2.25654	67	4.20469	53	3.97029	0.142537	-1.94815	0.180189	-1.71375	1	0	0	0	0.179113	0.149038	0.14
69	3.632	1.28978	31	3.43399	11	2.3979	0.117161	-2.1442	0.330182	-1.10811	0	0	1	1	0.0863991	0.0662772	0.04
69	46.34	3.83601	76	4.33073	39	3.66356	0.609737	-0.494728	1.18821	0.172444	0	0	1	1	0.405599	0.42053	0.36
69	4.941	1.59757	44	3.78419	27	3.29584	0.112295	-2.18662	0.183	-1.69827	1	0	0	0	0.157699	0.0866359	0.1
69	30.382	3.41385	26	3.2581	7	1.94591	1.16854	0.155754	4.34029	1.46794	0	0	1	1	0.7403	0.333311	0.65
69	5.564	1.71632	22	3.09104	6	1.79176	0.252909	-1.37473	0.927333	-0.0754422	1	0	1	1	0.45379	0.0958564	0.34
69	20.498	3.02033	51	3.93183	34	3.52636	0.401922	-0.911498	0.602882	-0.506033	0	0	0	0	0.309397	0.260074	0.21
69	5.695	1.73959	48	3.8712	30	3.4012	0.118646	-2.13161	0.189833	-1.66161	0	0	0	0	0.0731297	0.0977598	0.04
69	5.787	1.75561	44	3.78419	28	3.3322	0.131523	-2.02858	0.206679	-1.57659	0	0	1	0	0.0869934	0.0990894	0.04
69	6.285	1.83817	26	3.2581	12	2.48491	0.241731	-1.41993	0.52375	-0.646741	0	0	1	1	0.226022	0.106187	0.1
69	78.34	4.36106	36	3.58352	19	2.94444	2.17611	0.777539	4.12316	1.41662	1	1	1	1	0.961478	0.634692	0.99
69	12.728	2.5438	60	4.09434	33	3.49651	0.212133	-1.55054	0.385697	-0.952703	0	0	0	0	0.141717	0.185686	0.09
69	3.925	1.36737	47	3.85015	28	3.3322	0.0835106	-2.48278	0.140179	-1.96484	0	0	1	1	0.0457485	0.0709584	0.02
69	6.788	1.91516	38	3.63759	15	2.70805	0.178632	-1.72243	0.452533	-0.792894	1	0	0	0	0.281431	0.113192	0.2
69	5.674	1.73589	23	3.13549	8	2.07944	0.246696	-1.3996	0.70925	-0.343547	0	0	1	1	0.241292	0.0974555	0.12
69	28.847	3.36201	49	3.89182	33	3.49651	0.588714	-0.529814	0.874152	-0.134502	0	0	0	0	0.442066	0.323136	0.36
69	6.74	1.90806	51	3.93183	32	3.46574	0.132157	-2.02377	0.210625	-1.55768	1	0	1	1	0.181343	0.11253	0.13
69	8.355	2.12286	70	4.2485	35	3.55535	0.119357	-2.12564	0.238714	-1.43249	0	0	0	0	0.0627976	0.134039	0.03
69	4.968	1.60302	36	3.58352	10	2.30259	0.138	-1.9805	0.4968	-0.699568	0	0	1	1	0.100662	0.0870414	0.04
69	3.18	1.15688	11	2.3979	38	3.63759	0.289091	-1.24101	0.0836842	-2.4807	0	0	0	0	0.358945	0.058903	0.14
69	3.223	1.17031	35	3.55535	15	2.70805	0.0920857	-2.38504	0.214867	-1.53774	1	0	0	0	0.134936	0.0596128	0.06
69	116.52	4.75806	34	3.52636	11	2.3979	3.42706	1.2317	10.5927	2.36017	1	1	1	1	0.98016	0.709323	0.99
69	6.251	1.83274	74	4.30407	45	3.80666	0.084473	-2.47132	0.138911	-1.97392	0	1	0	0	0.0621997	0.151151	0.07
69	4.215	1.43865	47	3.85015	18	2.89037	0.0896809	-2.4115	0.234167	-1.45172	1	0	1	1	0.116018	0.0755189	0.06
69	2.788	1.02532	34	3.52636	12	2.48491	0.082	-2.50104	0.232333	-1.45958	0	0	0	0	0.051343	0.0523487	0.02
69	6.191	1.8231	44	3.78419	17	2.83321	0.140705	-1.96109	0.364176	-1.01012	0	0	0	0	0.0950625	0.10486	0.04
69	7.864	2.0623	51	3.93183	22	3.09104	0.154196	-1.86953	0.357455	-1.02875	0	1	0	0	0.157991	0.180719	0.19
69	6.168	1.81937	58	4.06044	28	3.3322	0.106345	-2.24107	0.220286	-1.51283	0	1	1	1	0.0937106	0.149553	0.1
69	6.805	1.91766	46	3.82864	12	2.48491	0.147935	-1.91098	0.567083	-0.567249	0	0	1	1	0.0996479	0.113426	0.05
69	3.538	1.26356	45	3.80666	12	2.48491	0.0786222	-2.5431	0.294833	-1.22135	1	0	0	0	0.0996462	0.0647592	0.06
69	19.968	2.99413	61	4.11087	40	3.68888	0.327344	-1.11674	0.4992	-0.694748	0	0	0	0	0.234806	0.255555	0.16
69	13.709	2.61805	51	3.93183	17	2.83321	0.268804	-1.31377	0.806412	-0.215161	0	0	0	0	0.200267	0.196163	0.13
69	3.407	1.22583	39	3.66356	22	3.09104	0.087359	-2.43773	0.154864	-1.86521	1	0	0	0	0.120942	0.0626302	0.05
69	4.996	1.60864	54	3.98898	36	3.58352	0.0925185	-2.38035	0.138778	-1.97488	0	0	1	0	0.0495969	0.0874614	0.02
69	78.743	4.36619	58	4.06044	27	3.29584	1.35764	0.305746	2.91641	1.07035	0	1	1	1	0.804325	0.635717	0.91
69	11.174	2.41359	45	3.80666	24	3.17805	0.248311	-1.39307	0.465583	-0.764464	0	0	1	0	0.191202	0.168313	0.11
69	3.866	1.35222	34	3.52636	13	2.56495	0.113706	-2.17414	0.297385	-1.21273	0	0	0	0	0.0798911	0.0700218	0.03
69	3.1	1.1314	26	3.2581	8	2.07944	0.119231	-2.12669	0.3875	-0.948039	0	0	1	0	0.0951003	0.0575778	0.03
69	3.116	1.13655	30	3.4012	10	2.30259	0.103867	-2.26465	0.3116	-1.16603	0	0	1	0	0.0746317	0.0578433	0.03
69	4.248	1.44645	51	3.93183	28	3.3322	0.0832941	-2.48538	0.151714	-1.88576	0	0	1	0	0.0439916	0.0760333	0.02
69	5.104	1.63002	27	3.29584	12	2.48491	0.189037	-1.66581	0.425333	-0.854882	0	0	0	0	0.16747	0.0890758	0.07
69	4.243	1.44527	24	3.17805	7	1.94591	0.176792	-1.73278	0.606143	-0.50064	0	0	1	0	0.161542	0.0759555	0.06
69	8.08	2.08939	42	3.73767	20	2.99573	0.192381	-1.64828	0.404	-0.90634	0	0	0	0	0.144329	0.130482	0.07
69	9.016	2.199	14	2.63906	78	4.35671	0.644	-0.440057	0.11559	-2.15771	0	0	0	0	0.614974	0.142426	0.41
69	5.494	1.70366	37	3.61092	4	1.38629	0.148486	-1.90726	1.3735	0.317362	1	0	0	0	0.232816	0.0948344	0.13
69	5.821	1.76147	30	3.4012	9	2.19722	0.194033	-1.63973	0.646778	-0.435753	0	0	1	1	0.166036	0.0995793	0.08
69	83.86	4.42915	56	4.02535	30	3.4012	1.4975	0.403797	2.79533	1.02795	0	0	1	1	0.741989	0.548166	0.74
69	5.4	1.6864	51	3.93183	31	3.43399	0.105882	-2.24543	0.174194	-1.74759	0	0	1	0	0.0611228	0.0934564	0.02
69	29.119	3.37139	63	4.14313	38	3.63759	0.462206	-0.771744	0.766289	-0.266195	0	1	0	0	0.454573	0.421442	0.61
69	123.23	4.81405	34	3.52636	10	2.30259	3.62441	1.28769	12.323	2.51147	1	1	1	1	0.981675	0.719015	1
69	10.356	2.33757	44	3.78419	23	3.13549	0.235364	-1.44662	0.450261	-0.797928	0	0	0	0	0.181027	0.158755	0.1
69	6.686	1.90002	48	3.8712	10	2.30259	0.139292	-1.97119	0.6686	-0.402569	0	0	1	0	0.0904954	0.111784	0.05
69	5.741	1.74763	17	2.83321	3	1.09861	0.337706	-1.08558	1.91367	0.649021	0	1	1	1	0.490328	0.141206	0.52
69	4.875	1.58412	42	3.73767	8	2.07944	0.116071	-2.15355	0.609375	-0.495321	0	0	0	0	0.0751316	0.0856422	0.03
69	9.512	2.25255	44	3.78419	22	3.09104	0.216182	-1.53164	0.432364	-0.838488	0	0	1	0	0.163511	0.148572	0.1
69	31.329	3.44454	26	3.2581	10	2.30259	1.20496	0.186448	3.1329	1.14196	1	0	1	1	0.880367	0.339401	0.87
69	45.84	3.82516	50	3.91202	18	2.89037	0.9168	-0.0868659	2.54667	0.934785	1	1	1	1	0.860267	0.521382	0.95
69	13.751	2.62111	31	3.43399	18	2.89037	0.443581	-0.812876	0.763944	-0.26926	0	0	1	0	0.393335	0.196604	0.26
69	8.358	2.12322	41	3.71357	11	2.3979	0.203854	-1.59035	0.759818	-0.274676	0	0	0	0	0.156429	0.134078	0.07
69	9.521	2.2535	64	4.15888	14	2.63906	0.148766	-1.90538	0.680071	-0.385557	0	0	0	0	0.087573	0.148682	0.05
69	4.147	1.42239	45	3.80666	19	2.94444	0.0921556	-2.38428	0.218263	-1.52205	0	0	0	0	0.0533779	0.0744559	0.02
69	4.344	1.4688	52	3.95124	25	3.21888	0.0835385	-2.48245	0.17376	-1.75008	0	0	1	1	0.0437977	0.0775249	0.02
69	4.186	1.43175	39	3.66356	15	2.70805	0.107333	-2.23182	0.279067	-1.2763	0	1	1	1	0.111571	0.108847	0.1
69	5.952	1.78373	46	3.82864	19	2.94444	0.129391	-2.04491	0.313263	-1.16071	0	0	0	0	0.0835696	0.10146	0.04
69	660.8	6.49345	50	3.91202	32	3.46574	13.216	2.58143	20.65	3.02772	1	1	1	1	0.996584	0.91006	1
69	63.62	4.15293	113	4.72739	81	4.39445	0.563009	-0.57446	0.785432	-0.241521	0	0	1	1	0.336628	0.488853	0.32
69	4.886	1.58637	53	3.97029	27	3.29584	0.0921887	-2.38392	0.180963	-1.70946	0	0	0	0	0.0497555	0.0858081	0.02
69	3.27	1.18479	77	4.34381	26	3.2581	0.0424675	-3.15902	0.125769	-2.07331	0	0	0	0	0.014193	0.0603866	0
69	107.56	4.67805	64	4.15888	27	3.29584	1.68063	0.519166	3.9837	1.38221	0	0	1	1	0.761744	0.599986	0.77
69	5.459	1.69727	31	3.43399	9	2.19722	0.176097	-1.73672	0.606556	-0.499959	0	0	0	0	0.145642	0.094322	0.06
69	19.583	2.97466	34	3.52636	11	2.3979	0.575971	-0.551699	1.78027	0.576767	0	0	1	1	0.475575	0.252227	0.36
69	5.524	1.7091	31	3.43399	12	2.48491	0.178194	-1.72488	0.460333	-0.775804	0	0	0	0	0.147785	0.0952728	0.08
69	5.855	1.7673	35	3.55535	19	2.94444	0.167286	-1.78805	0.308158	-1.17714	0	0	1	0	0.130249	0.100068	0.06
69	10.355	2.33747	46	3.82864	18	2.89037	0.225109	-1.49117	0.575278	-0.552902	0	0	0	0	0.168809	0.158744	0.09
69	5.628	1.72775	43	3.7612	18	2.89037	0.130884	-2.03345	0.312667	-1.16262	0	0	0	0	0.0872671	0.0967878	0.04
69	14.538	2.67677	49	3.89182	21	3.04452	0.296694	-1.21505	0.692286	-0.367757	0	0	0	0	0.227297	0.204743	0.15
69	5.646	1.73095	32	3.46574	6	1.79176	0.176437	-1.73479	0.941	-0.0608121	0	0	1	0	0.144195	0.0970492	0.07
69	3.573	1.27341	49	3.89182	17	2.83321	0.0729184	-2.61841	0.210176	-1.55981	0	0	0	0	0.0372229	0.0653253	0.02
69	4.177	1.42959	38	3.63759	20	2.99573	0.109921	-2.20799	0.20885	-1.56614	0	0	0	0	0.0728646	0.0749253	0.03
69	6.245	1.83178	58	4.06044	15	2.70805	0.107672	-2.22866	0.416333	-0.876269	0	0	0	0	0.0591778	0.105623	0.03
69	4.8	1.56862	43	3.7612	24	3.17805	0.111628	-2.19258	0.2	-1.60944	0	0	0	0	0.0705951	0.0845091	0.03
69	171.61	5.14522	30	3.4012	6	1.79176	5.72033	1.74403	28.6017	3.35346	0	0	1	1	0.963698	0.689529	0.97
69	34.874	3.55174	24	3.17805	5	1.60944	1.45308	0.373688	6.9748	1.9423	0	0	1	1	0.802051	0.361027	0.74
69	3.603	1.28177	28	3.3322	10	2.30259	0.128679	-2.05044	0.3603	-1.02082	0	0	0	0	0.101888	0.0658097	0.05
69	10.235	2.32581	75	4.31749	47	3.85015	0.136467	-1.99167	0.217766	-1.52433	0	0	0	0	0.0730513	0.157316	0.04
69	3.511	1.2559	35	3.55535	13	2.56495	0.100314	-2.29945	0.270077	-1.30905	0	0	0	0	0.0667176	0.0643216	0.03
69	4.99	1.60744	43	3.7612	22	3.09104	0.116047	-2.15376	0.226818	-1.48361	0	0	0	0	0.074368	0.0873714	0.03
69	3.505	1.25419	48	3.8712	31	3.43399	0.0730208	-2.61701	0.113065	-2.1798	1	1	0	0	0.139138	0.0935865	0.21
69	6.567	1.88206	37	3.61092	16	2.77259	0.177486	-1.72886	0.410438	-0.890532	0	1	0	0	0.210235	0.157162	0.25
69	1.401	0.337186	60	4.09434	32	3.46574	0.02335	-3.75716	0.0437813	-3.12855	0	0	1	0	0.0067471	0.0277917	0
69	3.616	1.28537	28	3.3322	20	2.99573	0.129143	-2.04684	0.1808	-1.71036	0	0	0	0	0.102366	0.0660194	0.05
69	62.16	4.12971	49	3.89182	19	2.94444	1.26857	0.237891	3.27158	1.18527	0	0	0	0	0.706267	0.48383	0.68
69	5.67	1.73519	32	3.46574	9	2.19722	0.177187	-1.73055	0.63	-0.462035	0	0	1	1	0.144953	0.0973975	0.07
70	4.7	1.54756	41	3.71357	16	2.77259	0.114634	-2.16601	0.29375	-1.22503	0	0	0	0	0.0746447	0.0864512	0.03
70	14.67	2.6858	42	3.73767	20	2.99573	0.349286	-1.05187	0.7335	-0.309928	0	1	1	1	0.400742	0.290468	0.5
70	6.1	1.80829	44	3.78419	21	3.04452	0.138636	-1.9759	0.290476	-1.23623	0	0	0	0	0.0932364	0.107761	0.04
70	12.04	2.48823	58	4.06044	28	3.3322	0.207586	-1.57221	0.43	-0.84397	1	1	1	0	0.401799	0.254655	0.56
70	5.45	1.69562	46	3.82864	20	2.99573	0.118478	-2.13303	0.2725	-1.30012	0	0	0	0	0.0743154	0.0980538	0.03
70	32.6	3.48431	50	3.91202	29	3.3673	0.652	-0.427711	1.12414	0.117016	1	1	1	1	0.789954	0.456701	0.91
70	1.52	0.41871	22	3.09104	6	1.79176	0.0690909	-2.67233	0.253333	-1.37305	0	0	1	0	0.0489994	0.0313485	0.02
70	9.76	2.27829	73	4.29046	43	3.7612	0.133699	-2.01217	0.226977	-1.48291	0	0	0	0	0.071888	0.157326	0.04
70	17.3	2.85071	81	4.39445	60	4.09434	0.21358	-1.54374	0.288333	-1.24364	1	0	0	0	0.264226	0.239449	0.23
70	5.77	1.75267	47	3.85015	29	3.3673	0.122766	-2.09748	0.198966	-1.61462	0	1	0	0	0.12286	0.147285	0.14
70	3.55	1.26695	85	4.44265	65	4.17439	0.0417647	-3.1757	0.0546154	-2.90744	0	1	0	0	0.0219903	0.0985424	0.03
70	7.97	2.07568	21	3.04452	8	2.07944	0.379524	-0.968838	0.99625	-0.00375705	0	0	1	1	0.381959	0.134082	0.22
70	8.46	2.13535	29	3.3673	15	2.70805	0.291724	-1.23195	0.564	-0.572701	0	1	1	1	0.37898	0.197897	0.4
70	18.7	2.92852	35	3.55535	10	2.30259	0.534286	-0.626825	1.87	0.625938	1	1	1	0	0.768413	0.337949	0.88
70	5.528	1.70983	31	3.43399	10	2.30259	0.178323	-1.72416	0.5528	-0.592759	1	1	1	1	0.417746	0.142314	0.55
70	4.18	1.43031	35	3.55535	17	2.83321	0.119429	-2.12504	0.245882	-1.4029	0	0	0	0	0.0842433	0.0781344	0.03
70	18.33	2.90854	30	3.4012	6	1.79176	0.611	-0.492658	3.055	1.11678	1	1	1	1	0.812093	0.33391	0.9
70	5.48	1.70111	55	4.00733	22	3.09104	0.0996364	-2.30623	0.249091	-1.38994	0	0	1	1	0.0544672	0.0985087	0.02
70	5.4	1.6864	46	3.82864	18	2.89037	0.117391	-2.14224	0.3	-1.20397	0	0	0	0	0.0734037	0.097294	0.03
70	8.588	2.15037	58	4.06044	39	3.66356	0.148069	-1.91008	0.220205	-1.5132	1	1	1	0	0.291826	0.200116	0.44
70	21.36	3.06152	26	3.2581	7	1.94591	0.821538	-0.196577	3.05143	1.11561	0	1	1	1	0.741362	0.365343	0.81
70	6.3	1.84055	29	3.3673	13	2.56495	0.217241	-1.52675	0.484615	-0.7244	1	1	0	0	0.49596	0.157909	0.58
70	4.902	1.58964	57	4.04305	23	3.13549	0.086	-2.45341	0.21313	-1.54585	0	1	0	0	0.0712093	0.129091	0.08
70	9.826	2.28503	59	4.07754	24	3.17805	0.166542	-1.79251	0.409417	-0.893022	0	0	0	0	0.104957	0.15815	0.06
70	19.39	2.96476	41	3.71357	16	2.77259	0.472927	-0.748815	1.21188	0.192169	0	0	0	0	0.385048	0.25871	0.27
70	12.54	2.52892	37	3.61092	13	2.56495	0.338919	-1.08199	0.964615	-0.0360258	0	0	0	0	0.288405	0.190256	0.19
70	7.153	1.96753	40	3.68888	20	2.99573	0.178825	-1.72135	0.35765	-1.0282	0	0	0	0	0.134331	0.12286	0.06
70	6.416	1.85879	18	2.89037	8	2.07944	0.356444	-1.03158	0.802	-0.220647	0	1	1	0	0.503333	0.160189	0.49
70	3.99	1.38379	40	3.68888	28	3.3322	0.09975	-2.30509	0.1425	-1.94841	0	0	0	0	0.0625448	0.0750363	0.02
70	9.081	2.20618	86	4.45435	70	4.2485	0.105593	-2.24816	0.129729	-2.04231	1	0	0	0	0.112044	0.148714	0.08
70	8.241	2.10912	66	4.18965	51	3.93183	0.124864	-2.08053	0.161588	-1.8227	0	1	1	0	0.109493	0.194064	0.13
70	12.1	2.49321	50	3.91202	20	2.99573	0.242	-1.41882	0.605	-0.502527	0	1	1	0	0.266492	0.255522	0.33
70	8.44	2.13298	54	3.98898	31	3.43399	0.156296	-1.856	0.272258	-1.301	0	1	0	0	0.157128	0.197549	0.18
70	7.439	2.00674	80	4.38203	44	3.78419	0.0929875	-2.37529	0.169068	-1.77745	0	1	1	0	0.0685057	0.179619	0.08
70	7.654	2.03523	37	3.61092	14	2.63906	0.206865	-1.57569	0.546714	-0.603829	1	0	0	0	0.328931	0.12979	0.25
70	3.913	1.3643	45	3.80666	26	3.2581	0.0869556	-2.44236	0.1505	-1.89379	0	1	0	0	0.0798426	0.107032	0.08
70	5.395	1.68547	42	3.73767	29	3.3673	0.128452	-2.0522	0.186034	-1.68182	0	0	0	0	0.0859708	0.0972179	0.03
70	7.283	1.98554	95	4.55388	48	3.8712	0.0766632	-2.56833	0.151729	-1.88566	0	0	0	0	0.0298178	0.124673	0.01
70	18.367	2.91056	40	3.68888	26	3.2581	0.459175	-0.778324	0.706423	-0.347541	1	0	0	0	0.599748	0.249441	0.54
70	5.989	1.78992	47	3.85015	26	3.2581	0.127426	-2.06022	0.230346	-1.46817	0	0	0	0	0.0811555	0.106125	0.04
70	64.8	4.17131	35	3.55535	17	2.83321	1.85143	0.615958	3.81176	1.33809	1	1	1	1	0.952413	0.605805	0.98
70	7.459	2.00942	35	3.55535	15	2.70805	0.213114	-1.54593	0.497267	-0.698629	1	1	1	1	0.467633	0.179987	0.56
70	21.483	3.06726	72	4.27667	56	4.02535	0.298375	-1.2094	0.383625	-0.95809	0	0	0	0	0.199255	0.276793	0.13
70	7.735	2.04576	55	4.00733	28	3.3322	0.140636	-1.96158	0.27625	-1.28645	0	0	0	0	0.086607	0.130896	0.05
70	26.728	3.28571	40	3.68888	19	2.94444	0.6682	-0.403168	1.40674	0.341273	0	0	1	1	0.510721	0.317593	0.41
70	5.507	1.70602	23	3.13549	12	2.48491	0.239435	-1.42947	0.458917	-0.778887	0	0	0	0	0.233473	0.0989176	0.12
70	11.4	2.43361	61	4.11087	41	3.71357	0.186885	-1.67726	0.278049	-1.27996	0	0	1	0	0.120058	0.177179	0.06
70	7.309	1.98911	42	3.73767	29	3.3673	0.174024	-1.74856	0.252034	-1.37819	0	1	1	1	0.196266	0.177214	0.21
70	148.77	5.0024	39	3.66356	15	2.70805	3.81462	1.33884	9.918	2.29435	1	1	1	1	0.981879	0.757469	1
70	57.32	4.04865	126	4.83628	45	3.80666	0.454921	-0.787632	1.27378	0.241987	1	1	1	1	0.594534	0.580081	0.83
70	4.784	1.56528	43	3.7612	20	2.99573	0.111256	-2.19592	0.2392	-1.43046	0	1	0	0	0.112305	0.126537	0.13
70	82.4	4.41159	27	3.29584	11	2.3979	3.05185	1.11575	7.49091	2.01369	1	0	1	1	0.965192	0.554594	0.97
70	8.9	2.18605	32	3.46574	21	3.04452	0.278125	-1.27968	0.42381	-0.858471	0	0	1	0	0.245492	0.146378	0.14
70	5.913	1.77715	57	4.04305	34	3.52636	0.103737	-2.2659	0.173912	-1.74921	0	0	0	0	0.0566727	0.105	0.03
70	6.09	1.80665	64	4.15888	35	3.55535	0.0951562	-2.35224	0.174	-1.7487	0	0	0	0	0.0478896	0.107614	0.02
70	10.137	2.31619	69	4.23411	48	3.8712	0.146913	-1.91791	0.211188	-1.55501	0	0	0	0	0.0834739	0.162005	0.04
70	38.758	3.65734	40	3.68888	13	2.56495	0.96895	-0.0315423	2.98138	1.09239	0	0	1	1	0.641127	0.392809	0.57
70	6.59	1.88555	44	3.78419	25	3.21888	0.149773	-1.89864	0.2636	-1.33332	0	0	0	0	0.103121	0.11488	0.05
70	3.586	1.27704	32	3.46574	17	2.83321	0.112062	-2.1887	0.210941	-1.55618	0	0	0	0	0.0803772	0.068338	0.04
70	3.356	1.21075	32	3.46574	19	2.94444	0.104875	-2.25499	0.176632	-1.73369	0	0	0	0	0.0735711	0.0644546	0.02
70	7.993	2.07857	37	3.61092	17	2.83321	0.216027	-1.53235	0.470176	-0.754647	0	0	1	1	0.174458	0.134392	0.09
70	3.462	1.24185	58	4.06044	35	3.55535	0.0596897	-2.8186	0.0989143	-2.3135	0	0	0	0	0.0261031	0.0662508	0.01
70	5.236	1.65556	50	3.91202	18	2.89037	0.10472	-2.25647	0.290889	-1.23481	0	0	0	0	0.0607262	0.0947885	0.02
70	8.294	2.11553	87	4.46591	37	3.61092	0.0953333	-2.35038	0.224162	-1.49539	0	0	0	0	0.0420032	0.138422	0.02
70	2.02	0.703098	47	3.85015	16	2.77259	0.0429787	-3.14705	0.12625	-2.06949	1	1	0	0	0.0704825	0.060045	0.08
70	3.76	1.32442	36	3.58352	21	3.04452	0.104444	-2.2591	0.179048	-1.7201	0	0	1	0	0.0696069	0.0712418	0.03
70	10.379	2.33978	49	3.89182	23	3.13549	0.211816	-1.55204	0.451261	-0.79571	0	0	0	0	0.153045	0.164971	0.08
70	4.95	1.59939	34	3.52636	17	2.83321	0.145588	-1.92697	0.291176	-1.23383	0	1	0	0	0.172014	0.130124	0.18
70	5.302	1.66808	40	3.68888	16	2.77259	0.13255	-2.0208	0.331375	-1.1045	0	0	1	0	0.0914382	0.0957993	0.04
70	9.697	2.27182	115	4.74493	88	4.47734	0.0843217	-2.47312	0.110193	-2.20552	0	0	0	0	0.0313159	0.156537	0.02
70	5.643	1.73042	44	3.78419	28	3.3322	0.12825	-2.05377	0.201536	-1.60179	0	1	1	1	0.13327	0.144686	0.16
70	10.736	2.3736	69	4.23411	56	4.02535	0.155594	-1.8605	0.191714	-1.65175	0	0	0	0	0.0900486	0.169295	0.05
70	9.92	2.29455	75	4.31749	52	3.95124	0.132267	-2.02294	0.190769	-1.65669	0	0	0	0	0.0700489	0.15932	0.04
70	3.751	1.32202	33	3.49651	15	2.70805	0.113667	-2.17449	0.250067	-1.38603	0	0	0	0	0.0808605	0.0710923	0.03
70	3.205	1.16471	46	3.82864	22	3.09104	0.0696739	-2.66393	0.145682	-1.92633	0	0	0	0	0.0359192	0.0618762	0.01
70	1.564	0.447247	55	4.00733	22	3.09104	0.0284364	-3.56009	0.0710909	-2.6438	0	0	0	0	0.00931077	0.0321921	0
70	8.067	2.08778	42	3.73767	13	2.56495	0.192071	-1.64989	0.620538	-0.477168	0	0	0	0	0.144042	0.135388	0.07
70	37.27	3.61819	41	3.71357	22	3.09104	0.909024	-0.0953834	1.69409	0.527146	1	1	1	0	0.869403	0.486284	0.95
70	33.617	3.51503	36	3.58352	14	2.63906	0.933806	-0.068487	2.40121	0.875975	0	0	1	1	0.639889	0.363288	0.56
70	11.533	2.44521	70	4.2485	54	3.98898	0.164757	-1.80328	0.213574	-1.54377	0	0	0	0	0.0964889	0.178733	0.06
70	10.074	2.30996	33	3.49651	16	2.77259	0.305273	-1.18655	0.629625	-0.462631	0	0	1	0	0.268517	0.161228	0.15
70	3.266	1.18357	39	3.66356	17	2.83321	0.0837436	-2.48	0.192118	-1.64965	0	0	1	1	0.0498	0.0629206	0.02
70	7.284	1.98568	75	4.31749	46	3.82864	0.09712	-2.33181	0.158348	-1.84296	1	0	0	0	0.106351	0.124687	0.07
70	3.195	1.16159	53	3.97029	35	3.55535	0.060283	-2.8087	0.0912857	-2.39376	0	0	0	0	0.0275494	0.0617047	0.01
70	4.114	1.4144	36	3.58352	16	2.77259	0.114278	-2.16912	0.257125	-1.35819	0	0	0	0	0.0785193	0.0770619	0.03
70	29.677	3.39037	103	4.63473	65	4.17439	0.288126	-1.24436	0.456569	-0.784015	0	0	0	0	0.167315	0.338123	0.13
70	5.939	1.78154	38	3.63759	19	2.94444	0.156289	-1.85605	0.312579	-1.1629	0	0	0	0	0.11562	0.105386	0.05
70	8.664	2.15918	38	3.63759	18	2.89037	0.228	-1.47841	0.481333	-0.731195	0	1	0	0	0.27418	0.201426	0.33
70	9.359	2.23634	36	3.58352	14	2.63906	0.259972	-1.34718	0.6685	-0.402719	1	0	1	1	0.408515	0.152269	0.3
70	9.322	2.23238	51	3.93183	24	3.17805	0.182784	-1.69945	0.388417	-0.945677	0	0	0	0	0.125394	0.151798	0.06
70	8.417	2.13025	21	3.04452	10	2.30259	0.40081	-0.914269	0.8417	-0.172332	0	1	1	0	0.528136	0.197148	0.55
70	7.623	2.03117	54	3.98898	21	3.04452	0.141167	-1.95781	0.363	-1.01335	0	0	0	0	0.0877057	0.129366	0.05
70	9.369	2.23741	62	4.12713	42	3.73767	0.151113	-1.88973	0.223071	-1.50026	0	0	0	0	0.0905844	0.152396	0.04
70	19.75	2.98315	36	3.58352	11	2.3979	0.548611	-0.600365	1.79545	0.585258	0	1	1	1	0.579516	0.349097	0.69
70	5.914	1.77732	37	3.61092	20	2.99573	0.159838	-1.8336	0.2957	-1.21841	0	0	1	1	0.120261	0.105015	0.06
70	4.756	1.55941	19	2.94444	6	1.79176	0.250316	-1.38503	0.792667	-0.232352	0	0	0	0	0.261648	0.0873332	0.13
70	5.413	1.6888	17	2.83321	3	1.09861	0.318412	-1.14441	1.80433	0.590191	0	0	1	0	0.345526	0.0974917	0.15
70	3.52	1.25846	34	3.52636	8	2.07944	0.103529	-2.2679	0.44	-0.820981	0	0	1	0	0.0704758	0.067229	0.03
70	23.596	3.16108	55	4.00733	31	3.43399	0.429018	-0.846256	0.761161	-0.27291	0	0	0	0	0.322342	0.293953	0.24
70	7.801	2.05425	34	3.52636	13	2.56495	0.229441	-1.47211	0.600077	-0.510697	0	0	0	0	0.193303	0.131794	0.1
70	3.637	1.29116	33	3.49651	12	2.48491	0.110212	-2.20535	0.303083	-1.19375	0	0	0	0	0.077605	0.0691921	0.03
70	24.74	3.20842	59	4.07754	35	3.55535	0.419322	-0.869116	0.706857	-0.346927	0	1	1	1	0.427245	0.396496	0.57
70	9.6	2.26176	44	3.78419	8	2.07944	0.218182	-1.52243	1.2	0.182322	0	0	0	0	0.16534	0.155318	0.1
70	4.236	1.44362	40	3.68888	14	2.63906	0.1059	-2.24526	0.302571	-1.19544	0	0	0	0	0.0678133	0.0790413	0.02
70	13.019	2.56641	37	3.61092	18	2.89037	0.351865	-1.04451	0.723278	-0.323962	1	0	1	1	0.513762	0.195587	0.44
70	35.199	3.56102	100	4.60517	61	4.11087	0.35199	-1.04415	0.577033	-0.549856	0	0	0	0	0.213862	0.372744	0.17
70	9.949	2.29747	33	3.49651	13	2.56495	0.301485	-1.19904	0.765308	-0.267477	0	0	1	1	0.264986	0.15968	0.15
70	182.03	5.20417	81	4.39445	11	2.3979	2.24728	0.809722	16.5482	2.80628	1	1	1	1	0.947549	0.787092	0.99
70	14.521	2.6756	33	3.49651	9	2.19722	0.44003	-0.820912	1.61344	0.478371	1	1	1	1	0.72022	0.288552	0.84
70	3.569	1.27229	34	3.52636	17	2.83321	0.104971	-2.25408	0.209941	-1.56093	1	1	0	0	0.242245	0.0989923	0.34
70	5.205	1.64962	31	3.43399	12	2.48491	0.167903	-1.78437	0.43375	-0.835287	0	0	1	1	0.137277	0.0943126	0.06
70	3.882	1.35635	46	3.82864	16	2.77259	0.0843913	-2.47229	0.242625	-1.41624	0	0	0	0	0.0468513	0.0732607	0.02
70	5.24	1.65632	43	3.7612	20	2.99573	0.12186	-2.10488	0.262	-1.33941	0	1	0	0	0.126114	0.136298	0.13
70	16.291	2.79061	62	4.12713	34	3.52636	0.262758	-1.33652	0.479147	-0.735748	0	1	1	1	0.270599	0.310534	0.36
70	5.608	1.72419	26	3.2581	9	2.19722	0.215692	-1.5339	0.623111	-0.47303	0	0	1	1	0.198497	0.100442	0.1
70	5.508	1.7062	29	3.3673	12	2.48491	0.189931	-1.66109	0.459	-0.778705	0	0	1	1	0.163909	0.0989327	0.08
70	7.221	1.97699	60	4.09434	37	3.61092	0.12035	-2.11735	0.195162	-1.63392	0	0	0	0	0.0678173	0.12381	0.03
70	2.55	0.936093	37	3.61092	10	2.30259	0.0689189	-2.67482	0.255	-1.36649	1	0	1	1	0.0909265	0.0504123	0.06
70	140.19	4.943	23	3.13549	9	2.19722	6.09522	1.8075	15.5767	2.74577	1	0	1	1	0.987822	0.66132	0.99
70	7.958	2.07418	98	4.58497	58	4.06044	0.0812041	-2.51079	0.137207	-1.98627	0	0	0	0	0.0318809	0.13392	0.02
70	4.342	1.46834	37	3.61092	7	1.94591	0.117351	-2.14258	0.620286	-0.477575	0	0	0	0	0.0804127	0.0807504	0.03
70	4.866	1.58227	42	3.73767	20	2.99573	0.115857	-2.1554	0.2433	-1.41346	0	0	1	0	0.0749462	0.0890581	0.03
70	8.64	2.1564	47	3.85015	22	3.09104	0.18383	-1.69375	0.392727	-0.93464	1	1	0	0	0.382766	0.201013	0.53
70	11.851	2.47241	78	4.35671	45	3.80666	0.151936	-1.8843	0.263356	-1.33425	0	0	0	0	0.0829174	0.182419	0.05
70	4.053	1.39946	37	3.61092	6	1.79176	0.109541	-2.21146	0.6755	-0.392302	0	0	0	0	0.0733488	0.0760672	0.03
70	19.448	2.96774	68	4.21951	41	3.71357	0.286	-1.25176	0.474341	-0.745828	0	0	0	0	0.1937	0.259226	0.13
70	5.301	1.6679	54	3.98898	38	3.63759	0.0981667	-2.32109	0.1395	-1.96969	0	0	0	0	0.0537954	0.095784	0.02
70	23.079	3.13892	22	3.09104	7	1.94591	1.04905	0.0478807	3.297	1.19301	0	1	1	1	0.814983	0.381654	0.87
70	4.793	1.56716	46	3.82864	26	3.2581	0.104196	-2.26148	0.184346	-1.69094	0	0	0	0	0.0625048	0.0879145	0.03
70	4.825	1.57381	32	3.46574	13	2.56495	0.150781	-1.89193	0.371154	-0.991139	0	0	0	0	0.118355	0.0884164	0.05
70	3.146	1.14613	38	3.63759	18	2.89037	0.0827895	-2.49145	0.174778	-1.74424	0	0	0	0	0.0495769	0.0608625	0.02
70	22.438	3.11076	66	4.18965	40	3.68888	0.33997	-1.0789	0.56095	-0.578124	1	1	1	0	0.563758	0.37569	0.75
70	4.89	1.58719	40	3.68888	26	3.2581	0.12225	-2.10169	0.188077	-1.6709	0	0	0	0	0.082174	0.0894332	0.04
70	4.306	1.46001	46	3.82864	20	2.99573	0.0936087	-2.36863	0.2153	-1.53572	0	0	0	0	0.0540182	0.0801711	0.02
70	5.27	1.66203	73	4.29046	37	3.61092	0.0721918	-2.62843	0.142432	-1.94889	0	1	0	0	0.0504906	0.13693	0.05
70	14.291	2.65963	38	3.63759	14	2.63906	0.376079	-0.977956	1.02079	0.0205726	0	0	0	0	0.317591	0.209304	0.2
70	14.861	2.69874	44	3.78419	12	2.48491	0.33775	-1.08545	1.23842	0.213834	1	0	1	1	0.479224	0.215254	0.42
70	7.419	2.00404	99	4.59512	44	3.78419	0.0749394	-2.59108	0.168614	-1.78015	1	0	1	1	0.0672281	0.126559	0.04
70	7.83	2.05796	22	3.09104	8	2.07944	0.355909	-1.03308	0.97875	-0.021479	0	0	1	0	0.355408	0.132188	0.2
70	8.122	2.09458	57	4.04305	33	3.49651	0.142491	-1.94847	0.246121	-1.40193	0	0	0	0	0.0868176	0.136126	0.04
71	8.9	2.18605	17	2.83321	5	1.60944	0.523529	-0.647162	1.78	0.576613	0	0	1	1	0.520054	0.151949	0.33
71	10.8	2.37955	73	4.29046	47	3.85015	0.147945	-1.91091	0.229787	-1.4706	0	0	0	0	0.0822901	0.176318	0.05
71	4.8	1.56862	71	4.26268	44	3.78419	0.0676056	-2.69406	0.109091	-2.21557	0	0	0	0	0.0284319	0.0916677	0.01
71	42.2	3.74242	35	3.55535	19	2.94444	1.20571	0.187072	2.22105	0.797981	1	0	1	1	0.865445	0.420967	0.87
71	11.7	2.45959	38	3.63759	14	2.63906	0.307895	-1.178	0.835714	-0.179468	0	0	1	0	0.258434	0.187217	0.16
71	7.14	1.96571	36	3.58352	20	2.99573	0.198333	-1.61781	0.357	-1.03002	0	0	0	0	0.159034	0.127509	0.08
71	15.56	2.7447	32	3.46574	17	2.83321	0.48625	-0.721032	0.915294	-0.0885098	1	1	1	1	0.751011	0.310873	0.86
71	7.4	2.00148	66	4.18965	41	3.71357	0.112121	-2.18817	0.180488	-1.71209	0	0	0	0	0.0591569	0.131244	0.03
71	1.32	0.277632	13	2.56495	6	1.79176	0.101538	-2.28732	0.22	-1.51413	0	1	0	0	0.160559	0.0425233	0.07
71	2.64	0.970779	28	3.3322	11	2.3979	0.0942857	-2.36143	0.24	-1.42712	0	1	1	0	0.108022	0.0794592	0.11
71	45.28	3.81287	68	4.21951	52	3.95124	0.665882	-0.406642	0.870769	-0.138378	0	1	1	0	0.577105	0.539611	0.74
71	10.28	2.3302	33	3.49651	13	2.56495	0.311515	-1.16631	0.790769	-0.234749	0	1	1	1	0.387487	0.235868	0.44
71	6.455	1.86486	25	3.21888	9	2.19722	0.2582	-1.35402	0.717222	-0.33237	0	0	1	0	0.246434	0.117445	0.11
71	14.5	2.67415	24	3.17805	9	2.19722	0.604167	-0.503905	1.61111	0.476924	0	0	1	0	0.532494	0.218816	0.36
71	78.2	4.35927	27	3.29584	9	2.19722	2.8963	1.06343	8.68889	2.16205	0	1	1	1	0.945722	0.653243	0.98
71	5.53	1.71019	33	3.49651	16	2.77259	0.167576	-1.78632	0.345625	-1.0624	0	0	0	0	0.133608	0.103308	0.07
71	4.3	1.45862	61	4.11087	34	3.52636	0.0704918	-2.65226	0.126471	-2.06775	0	0	0	0	0.0322416	0.0834271	0.01
71	7.26	1.98238	38	3.63759	17	2.83321	0.191053	-1.65521	0.427059	-0.850834	0	0	1	1	0.148784	0.129238	0.07
71	7.98	2.07694	25	3.21888	7	1.94591	0.3192	-1.14194	1.14	0.131028	0	0	1	1	0.307667	0.139416	0.17
71	7.61	2.02946	33	3.49651	16	2.77259	0.230606	-1.46704	0.475625	-0.743126	1	0	1	0	0.376659	0.134228	0.29
71	32.76	3.48921	34	3.52636	19	2.94444	0.963529	-0.0371523	1.72421	0.544769	0	1	1	1	0.761561	0.468328	0.86
71	5.73	1.74572	26	3.2581	13	2.56495	0.220385	-1.51238	0.440769	-0.819234	0	0	1	0	0.203495	0.106421	0.1
71	6.086	1.80599	22	3.09104	6	1.79176	0.276636	-1.28505	1.01433	0.0142316	1	0	1	1	0.486079	0.111884	0.34
71	32.02	3.46636	48	3.8712	31	3.43399	0.667083	-0.40484	1.0329	0.0323735	0	1	1	1	0.615936	0.46328	0.75
71	7.53	2.0189	42	3.73767	22	3.09104	0.179286	-1.71877	0.342273	-1.07215	0	1	0	0	0.203149	0.187945	0.25
71	5.536	1.71127	21	3.04452	10	2.30259	0.263619	-1.33325	0.5536	-0.591313	0	0	0	0	0.267336	0.103402	0.14
71	6.072	1.80369	77	4.34381	57	4.04305	0.0788571	-2.54012	0.106526	-2.23936	0	0	0	0	0.0340335	0.111671	0.02
71	4.057	1.40044	28	3.3322	14	2.63906	0.144893	-1.93176	0.289786	-1.23861	0	0	0	0	0.118699	0.0793384	0.05
71	6.899	1.93138	29	3.3673	10	2.30259	0.237897	-1.43592	0.6899	-0.371209	0	0	1	0	0.213522	0.124006	0.11
71	5.952	1.78373	38	3.63759	16	2.77259	0.156632	-1.85386	0.372	-0.988861	0	0	1	1	0.115943	0.109839	0.05
71	28.39	3.34604	25	3.21888	10	2.30259	1.1356	0.127161	2.839	1.04345	1	1	1	1	0.920053	0.436777	0.96
71	19.683	2.97976	69	4.23411	44	3.78419	0.285261	-1.25435	0.447341	-0.804434	1	1	1	1	0.495614	0.358242	0.7
71	10.284	2.33059	34	3.52636	10	2.30259	0.302471	-1.19577	1.0284	0.0280042	0	0	1	1	0.263258	0.169889	0.14
71	13.233	2.58271	47	3.85015	26	3.2581	0.281553	-1.26743	0.508962	-0.675383	0	0	1	1	0.217486	0.204926	0.13
71	5.422	1.69046	31	3.43399	11	2.3979	0.174903	-1.74352	0.492909	-0.707431	0	0	1	1	0.144423	0.101614	0.06
71	10.283	2.33049	89	4.48864	57	4.04305	0.115539	-2.15814	0.180404	-1.71256	0	0	0	0	0.0541926	0.169877	0.03
71	164.44	5.10255	29	3.3673	8	2.07944	5.67034	1.73525	20.555	3.0231	1	1	1	1	0.990993	0.779514	1
71	3.535	1.26271	48	3.8712	20	2.99573	0.0736458	-2.60849	0.17675	-1.73302	1	0	0	0	0.0890621	0.0703593	0.06
71	3.074	1.12298	26	3.2581	11	2.3979	0.118231	-2.13512	0.279455	-1.27492	0	0	1	0	0.0940574	0.0621929	0.03
71	5.463	1.698	27	3.29584	13	2.56495	0.202333	-1.59784	0.420231	-0.866951	0	0	0	0	0.181625	0.102258	0.07
71	7.675	2.03797	59	4.07754	27	3.29584	0.130085	-2.03957	0.284259	-1.25787	0	1	0	0	0.120726	0.190663	0.15
71	15.986	2.77171	28	3.3322	11	2.3979	0.570929	-0.560491	1.45327	0.373818	0	0	1	1	0.494511	0.234323	0.35
71	13.85	2.62829	60	4.09434	36	3.58352	0.230833	-1.46606	0.384722	-0.955234	0	0	1	1	0.157235	0.21177	0.1
71	9.427	2.24358	70	4.2485	48	3.8712	0.134671	-2.00492	0.196396	-1.62762	1	0	1	1	0.164596	0.158904	0.11
71	5.786	1.75544	26	3.2581	11	2.3979	0.222538	-1.50266	0.526	-0.642454	0	0	1	1	0.205783	0.107287	0.1
71	3.793	1.33316	28	3.3322	13	2.56495	0.135464	-1.99905	0.291769	-1.23179	0	0	0	0	0.108892	0.0748316	0.05
71	9.125	2.21102	55	4.00733	24	3.17805	0.165909	-1.79632	0.380208	-0.967036	0	0	1	1	0.107473	0.154938	0.05
71	4.284	1.45489	68	4.21951	42	3.73767	0.063	-2.76462	0.102	-2.28278	0	0	0	0	0.0262437	0.0831596	0.01
71	2.976	1.09058	54	3.98898	21	3.04452	0.0551111	-2.8984	0.141714	-1.95394	0	0	0	0	0.0240784	0.0604266	0.01
71	5.922	1.77867	72	4.27667	45	3.80666	0.08225	-2.49799	0.1316	-2.02799	0	0	0	0	0.0371743	0.109379	0.02
71	5.697	1.73994	57	4.04305	19	2.94444	0.0999474	-2.30311	0.299842	-1.2045	0	0	0	0	0.0538637	0.105909	0.03
71	5.62	1.72633	40	3.68888	14	2.63906	0.1405	-1.96255	0.401429	-0.912726	1	1	0	0	0.311531	0.149793	0.43
71	11.449	2.4379	48	3.8712	13	2.56495	0.238521	-1.4333	0.880692	-0.127047	0	1	0	0	0.266038	0.254182	0.32
71	5.009	1.61124	26	3.2581	9	2.19722	0.192654	-1.64686	0.556556	-0.585988	0	0	0	0	0.173783	0.0950464	0.08
71	3.614	1.28482	37	3.61092	15	2.70805	0.0976757	-2.3261	0.240933	-1.42324	1	1	0	0	0.217019	0.104175	0.3
71	17.548	2.86494	35	3.55535	11	2.3979	0.501371	-0.690408	1.59527	0.467045	1	1	1	1	0.75165	0.334731	0.87
71	14.759	2.69185	27	3.29584	9	2.19722	0.54663	-0.603984	1.63989	0.494628	1	1	0	0	0.79425	0.30066	0.89
71	52.47	3.96024	60	4.09434	23	3.13549	0.8745	-0.134103	2.2813	0.824747	0	1	1	1	0.681802	0.571441	0.82
71	8.752	2.16928	55	4.00733	32	3.46574	0.159127	-1.83805	0.2735	-1.29645	1	1	0	0	0.319045	0.210153	0.46
71	6.151	1.81661	19	2.94444	7	1.94591	0.323737	-1.12782	0.878714	-0.129295	0	0	1	1	0.339506	0.112871	0.17
71	22.696	3.12219	45	3.80666	27	3.29584	0.504356	-0.684474	0.840593	-0.173648	0	1	1	1	0.524334	0.388246	0.65
71	8.882	2.18403	46	3.82864	20	2.99573	0.193087	-1.64461	0.4441	-0.811706	1	0	0	0	0.286596	0.151708	0.21
71	13.009	2.56564	38	3.63759	15	2.70805	0.342342	-1.07194	0.867267	-0.142409	1	0	1	1	0.500807	0.202402	0.42
71	13.801	2.62474	33	3.49651	17	2.83321	0.418212	-0.871767	0.811824	-0.208472	0	0	1	0	0.366565	0.211232	0.24
71	5.46	1.69745	65	4.17439	30	3.4012	0.084	-2.47694	0.182	-1.70375	1	0	0	0	0.0933692	0.102211	0.05
71	6.724	1.90568	33	3.49651	14	2.63906	0.203758	-1.59082	0.480286	-0.733374	0	0	1	1	0.169843	0.121437	0.09
71	6.027	1.79625	49	3.89182	20	2.99573	0.123	-2.09557	0.30135	-1.19948	0	0	0	0	0.0760782	0.110985	0.03
71	3.845	1.34677	29	3.3673	11	2.3979	0.132586	-2.02052	0.349545	-1.05112	0	0	0	0	0.10441	0.0757247	0.04
71	2.642	0.971536	15	2.70805	6	1.79176	0.176133	-1.73651	0.440333	-0.820223	0	1	0	0	0.284373	0.079512	0.29
71	6.006	1.79276	30	3.4012	13	2.56495	0.2002	-1.60844	0.462	-0.77219	0	0	0	0	0.172395	0.110665	0.08
71	3.83	1.34286	48	3.8712	23	3.13549	0.0797917	-2.52834	0.166522	-1.79263	0	0	0	0	0.0425643	0.0754674	0.02
71	6.121	1.81173	23	3.13549	13	2.56495	0.26613	-1.32377	0.470846	-0.753224	0	0	1	0	0.261931	0.112416	0.12
71	4.826	1.57402	25	3.21888	9	2.19722	0.19304	-1.64486	0.536222	-0.623207	0	0	0	0	0.176787	0.0920901	0.08
71	18.76	2.93173	52	3.95124	6	1.79176	0.360769	-1.01952	3.12667	1.13997	0	0	1	0	0.275282	0.261252	0.19
71	14.043	2.64212	60	4.09434	35	3.55535	0.23405	-1.45222	0.401229	-0.913224	0	0	0	0	0.159905	0.21388	0.1
71	5.599	1.72259	36	3.58352	19	2.94444	0.155528	-1.86093	0.294684	-1.22185	0	0	0	0	0.117431	0.104385	0.06
71	205.7	5.32642	51	3.93183	21	3.04452	4.03333	1.39459	9.79524	2.2819	1	1	1	1	0.981121	0.809809	1
71	9.788	2.28116	34	3.52636	12	2.48491	0.287882	-1.2452	0.815667	-0.20375	0	0	0	0	0.24963	0.16358	0.14
71	20.757	3.03288	33	3.49651	13	2.56495	0.629	-0.463624	1.59669	0.467934	0	1	1	0	0.636034	0.369335	0.74
71	7.005	1.94662	59	4.07754	28	3.3322	0.118729	-2.13091	0.250179	-1.38558	0	0	0	0	0.067066	0.125551	0.03
71	9.041	2.20177	21	3.04452	6	1.79176	0.430524	-0.842753	1.50683	0.41001	0	0	1	1	0.425821	0.153825	0.25
71	13.845	2.62792	23	3.13549	10	2.30259	0.601957	-0.50757	1.3845	0.325339	1	1	1	1	0.826822	0.288545	0.9
71	25.43	3.23593	27	3.29584	5	1.60944	0.941852	-0.0599073	5.086	1.62649	0	0	1	1	0.672271	0.317198	0.56
71	8.447	2.13381	22	3.09104	5	1.60944	0.383955	-0.957231	1.6894	0.524373	0	1	1	0	0.507332	0.204755	0.53
71	5.199	1.64847	25	3.21888	13	2.56495	0.20796	-1.57041	0.399923	-0.916483	0	0	1	0	0.193002	0.0980854	0.08
71	8.075	2.08877	36	3.58352	20	2.99573	0.224306	-1.49475	0.40375	-0.906959	0	0	1	1	0.184299	0.140734	0.09
71	3.034	1.10988	31	3.43399	15	2.70805	0.097871	-2.32411	0.202267	-1.59817	0	0	0	0	0.0679538	0.0614733	0.02
71	17.709	2.87407	24	3.17805	10	2.30259	0.737875	-0.303981	1.7709	0.571488	0	0	0	0	0.603304	0.251339	0.47
71	3.766	1.32601	41	3.71357	9	2.19722	0.0918537	-2.38756	0.418444	-0.871211	0	0	0	0	0.0553155	0.0743667	0.02
71	27.804	3.32518	40	3.68888	9	2.19722	0.6951	-0.3637	3.08933	1.12796	0	1	1	0	0.649072	0.432204	0.77
71	4.733	1.55456	36	3.58352	8	2.07944	0.131472	-2.02896	0.591625	-0.524882	0	1	0	0	0.148684	0.13041	0.17
71	33.006	3.49669	29	3.3673	10	2.30259	1.13814	0.129394	3.3006	1.1941	1	1	1	1	0.915182	0.469982	0.96
71	7.829	2.05783	21	3.04452	7	1.94591	0.37281	-0.986688	1.11843	0.111925	1	0	1	1	0.597954	0.137309	0.48
71	6.438	1.86222	62	4.12713	43	3.7612	0.103839	-2.26492	0.149721	-1.89898	0	0	1	0	0.0547308	0.117191	0.02
71	4.216	1.43889	25	3.21888	8	2.07944	0.16864	-1.77999	0.527	-0.640555	0	0	0	0	0.150119	0.0820201	0.06
71	16.926	2.82885	40	3.68888	18	2.89037	0.42315	-0.860029	0.940333	-0.0615209	0	1	1	1	0.47434	0.327483	0.58
71	5.489	1.70275	52	3.95124	26	3.2581	0.105558	-2.2485	0.211115	-1.55535	0	0	1	1	0.0603643	0.102666	0.02
71	4.669	1.54094	82	4.40672	46	3.82864	0.056939	-2.86577	0.1015	-2.2877	0	0	0	0	0.0209309	0.0895304	0.01
71	9.661	2.2681	51	3.93183	27	3.29584	0.189431	-1.66373	0.357815	-1.02774	0	1	1	1	0.201706	0.225707	0.26
71	27.042	3.29739	36	3.58352	14	2.63906	0.751167	-0.286128	1.93157	0.658334	1	0	1	1	0.76209	0.329178	0.74
71	11.367	2.43071	25	3.21888	7	1.94591	0.45468	-0.788161	1.62386	0.484804	0	0	1	1	0.425682	0.18323	0.26
71	34.773	3.54884	26	3.2581	12	2.48491	1.33742	0.290745	2.89775	1.06393	1	1	1	1	0.93473	0.481513	0.97
71	7.512	2.0165	69	4.23411	34	3.52636	0.10887	-2.2176	0.220941	-1.50986	0	0	0	0	0.0557555	0.132839	0.03
71	29.6	3.38777	39	3.66356	12	2.48491	0.758974	-0.275787	2.46667	0.902868	0	0	1	1	0.559375	0.347156	0.47
71	17.197	2.84473	84	4.43082	53	3.97029	0.204726	-1.58608	0.324472	-1.12556	0	0	0	0	0.118582	0.246385	0.08
71	6.56	1.88099	81	4.39445	48	3.8712	0.0809877	-2.51346	0.136667	-1.99021	0	0	0	0	0.0345452	0.119009	0.02
71	7.003	1.94634	51	3.93183	14	2.63906	0.137314	-1.98549	0.500214	-0.692719	0	0	0	0	0.0865958	0.125522	0.04
71	6.638	1.89281	35	3.55535	15	2.70805	0.189657	-1.66254	0.442533	-0.815239	0	0	1	1	0.152223	0.120166	0.08
71	2.228	0.801104	29	3.3673	5	1.60944	0.0768276	-2.56619	0.4456	-0.808334	0	0	0	0	0.0502972	0.0465669	0.01
71	7.355	1.99538	65	4.17439	18	2.89037	0.113154	-2.17901	0.408611	-0.894991	0	1	0	0	0.0969691	0.184633	0.11
71	7.056	1.95388	26	3.2581	6	1.79176	0.271385	-1.30422	1.176	0.162119	0	0	1	1	0.256624	0.126292	0.13
71	10.543	2.35546	36	3.58352	6	1.79176	0.292861	-1.22806	1.75717	0.563703	0	0	1	0	0.249393	0.173133	0.15
71	21.373	3.06213	36	3.58352	15	2.70805	0.593694	-0.52139	1.42487	0.354078	0	0	1	1	0.480007	0.284511	0.36
71	6.717	1.90464	33	3.49651	12	2.48491	0.203545	-1.59187	0.55975	-0.580265	0	0	0	0	0.169631	0.121333	0.09
71	60	4.09434	54	3.98898	26	3.2581	1.11111	0.105361	2.30769	0.836248	1	1	1	1	0.886992	0.599759	0.96
71	18.054	2.89337	41	3.71357	10	2.30259	0.440341	-0.820205	1.8054	0.590782	1	0	1	1	0.582391	0.254631	0.53
71	45.907	3.82662	31	3.43399	9	2.19722	1.48087	0.39263	5.10078	1.62939	0	1	1	1	0.861147	0.542606	0.93
71	8.442	2.13322	55	4.00733	21	3.04452	0.153491	-1.87411	0.402	-0.911303	1	0	0	0	0.209936	0.145773	0.14
71	7.945	2.07254	43	3.7612	17	2.83321	0.184767	-1.68866	0.467353	-0.760671	0	0	0	0	0.136001	0.138929	0.07
71	14.355	2.6641	129	4.85981	68	4.21951	0.111279	-2.19571	0.211103	-1.55541	0	0	0	0	0.0438107	0.217258	0.03
71	5.662	1.73378	40	3.68888	11	2.3979	0.14155	-1.9551	0.514727	-0.664118	0	0	0	0	0.0996422	0.105366	0.05
71	4.82	1.57277	34	3.52636	17	2.83321	0.141765	-1.95359	0.283529	-1.26044	1	1	0	0	0.330504	0.132363	0.43
71	6.609	1.88843	55	4.00733	28	3.3322	0.120164	-2.1189	0.236036	-1.44377	0	0	0	0	0.0702226	0.119737	0.04
71	12.377	2.51584	43	3.7612	16	2.77259	0.287837	-1.24536	0.773563	-0.256749	0	0	0	0	0.230073	0.195166	0.13
71	2.464	0.901786	39	3.66356	14	2.63906	0.0631795	-2.76178	0.176	-1.73727	1	1	0	0	0.125966	0.0747813	0.1
71	17.293	2.8503	47	3.85015	13	2.56495	0.367936	-0.999846	1.33023	0.285352	0	0	1	1	0.2904	0.24732	0.19
71	7.531	2.01903	58	4.06044	31	3.43399	0.129845	-2.04142	0.242935	-1.41496	1	0	0	0	0.16918	0.133109	0.13
71	869.9	6.76838	41	3.71357	15	2.70805	21.2171	3.05481	57.9933	4.06033	0	0	1	1	0.993516	0.898412	1
71	8.045	2.08505	41	3.71357	19	2.94444	0.19622	-1.62852	0.423421	-0.859388	0	0	1	0	0.149284	0.140318	0.07
71	20.554	3.02306	43	3.7612	21	3.04452	0.478	-0.738145	0.978762	-0.0214669	0	1	0	0	0.510133	0.367273	0.64
71	7.024	1.94933	34	3.52636	10	2.30259	0.206588	-1.57703	0.7024	-0.353252	0	0	1	1	0.170738	0.125828	0.08
72	7.1	1.96009	23	3.13549	7	1.94591	0.308696	-1.1754	1.01429	0.0141846	1	0	1	1	0.520635	0.131899	0.38
72	4.6	1.52606	39	3.66356	17	2.83321	0.117949	-2.13751	0.270588	-1.30716	0	0	1	0	0.079189	0.0920557	0.04
72	107.3	4.67563	39	3.66356	12	2.48491	2.75128	1.01207	8.94167	2.19072	1	1	1	1	0.971248	0.719953	0.99
72	8.7	2.16332	53	3.97029	20	2.99573	0.164151	-1.80697	0.435	-0.832409	0	0	0	0	0.107616	0.154926	0.06
72	6.97	1.94162	58	4.06044	26	3.2581	0.120172	-2.11883	0.268077	-1.31648	0	0	0	0	0.0686645	0.12995	0.03
72	31.43	3.44776	35	3.55535	13	2.56495	0.898	-0.107585	2.41769	0.882813	1	1	1	1	0.875468	0.469723	0.94
72	27.33	3.30798	33	3.49651	15	2.70805	0.828182	-0.188523	1.822	0.599935	0	0	1	1	0.608495	0.340737	0.5
72	15.5	2.74084	38	3.63759	23	3.13549	0.407895	-0.896746	0.673913	-0.394654	0	0	0	0	0.343568	0.237063	0.24
72	17.9	2.8848	32	3.46574	14	2.63906	0.559375	-0.580935	1.27857	0.245743	0	1	1	0	0.59931	0.34848	0.7
72	6.46	1.86563	29	3.3673	11	2.3979	0.222759	-1.50167	0.587273	-0.532266	1	0	1	1	0.378741	0.122183	0.24
72	10.7	2.37024	45	3.80666	29	3.3673	0.237778	-1.43642	0.368966	-0.997052	1	0	0	0	0.354138	0.181476	0.29
72	11.04	2.40153	59	4.07754	35	3.55535	0.187119	-1.67601	0.315429	-1.15382	0	0	1	0	0.121867	0.185768	0.07
72	2.508	0.919486	112	4.7185	78	4.35671	0.0223929	-3.79901	0.0321538	-3.43722	0	0	0	0	0.00478721	0.0540994	0
72	8.2	2.10413	103	4.63473	73	4.29046	0.0796117	-2.53059	0.112329	-2.18633	0	0	0	0	0.0303342	0.147913	0.01
72	3.73	1.31641	37	3.61092	12	2.48491	0.100811	-2.29451	0.310833	-1.1685	0	1	1	0	0.105134	0.111358	0.11
72	17.76	2.87695	79	4.36945	46	3.82864	0.22481	-1.4925	0.386087	-0.951693	0	1	0	0	0.209553	0.346869	0.31
72	17.11	2.83966	136	4.91265	112	4.7185	0.125809	-2.07299	0.152768	-1.87884	0	0	0	0	0.050704	0.253601	0.03
72	5.99	1.79009	79	4.36945	41	3.71357	0.0758228	-2.57936	0.146098	-1.92348	1	1	0	0	0.119706	0.163529	0.18
72	5.02	1.61343	31	3.43399	13	2.56495	0.161935	-1.82056	0.386154	-0.951519	0	0	0	0	0.131196	0.0991241	0.06
72	4.33	1.46557	47	3.85015	16	2.77259	0.0921277	-2.38458	0.270625	-1.30702	1	0	0	0	0.12007	0.0874227	0.06
72	6.6	1.88707	50	3.91202	28	3.3322	0.132	-2.02495	0.235714	-1.44513	0	1	1	1	0.131363	0.176275	0.16
72	3.9	1.36098	51	3.93183	22	3.09104	0.0764706	-2.57085	0.177273	-1.73007	0	0	1	0	0.039077	0.0798927	0.02
72	61.5	4.11904	72	4.27667	40	3.68888	0.854167	-0.157629	1.5375	0.430158	0	1	1	1	0.655862	0.614763	0.82
72	3.95	1.37372	31	3.43399	19	2.94444	0.127419	-2.06027	0.207895	-1.57072	0	0	0	0	0.0964723	0.0807782	0.04
72	11.36	2.4301	71	4.26268	45	3.80666	0.16	-1.83258	0.252444	-1.37656	0	0	0	0	0.0923147	0.189754	0.05
72	4.46	1.49515	32	3.46574	20	2.99573	0.139375	-1.97059	0.223	-1.50058	0	0	0	0	0.106992	0.0896623	0.04
72	3.49	1.2499	31	3.43399	11	2.3979	0.112581	-2.18409	0.317273	-1.14799	0	0	1	0	0.0819543	0.0725305	0.02
72	8.99	2.19611	18	2.89037	6	1.79176	0.499444	-0.694259	1.49833	0.404353	0	1	1	1	0.622716	0.221796	0.66
72	22.836	3.12834	48	3.8712	17	2.83321	0.47575	-0.742863	1.34329	0.295125	0	1	1	0	0.495888	0.399794	0.63
72	3.226	1.17124	33	3.49651	10	2.30259	0.0977576	-2.32526	0.3226	-1.13134	1	1	1	0	0.226227	0.0984795	0.24
72	18.201	2.90148	27	3.29584	4	1.38629	0.674111	-0.39436	4.55025	1.51518	0	0	1	1	0.558445	0.264296	0.42
72	3.567	1.27172	37	3.61092	18	2.89037	0.0964054	-2.33919	0.198167	-1.61865	0	0	0	0	0.0617425	0.0739273	0.03
72	20.294	3.01033	73	4.29046	53	3.97029	0.278	-1.28013	0.382906	-0.959967	0	0	0	0	0.182497	0.283763	0.12
72	6.688	1.90031	38	3.63759	21	3.04452	0.176	-1.73727	0.318476	-1.14421	0	1	1	1	0.206225	0.178073	0.24
72	3.939	1.37093	17	2.83321	11	2.3979	0.231706	-1.46229	0.358091	-1.02697	0	0	1	0	0.250038	0.0805836	0.11
72	4.436	1.48975	16	2.77259	6	1.79176	0.27725	-1.28284	0.739333	-0.302006	0	0	0	0	0.307618	0.0892501	0.12
72	52.94	3.96916	34	3.52636	11	2.3979	1.55706	0.442799	4.81273	1.57126	0	1	1	1	0.864744	0.583513	0.93
72	7.381	1.99891	26	3.2581	14	2.63906	0.283885	-1.25919	0.527214	-0.640148	0	1	1	0	0.381431	0.191884	0.39
72	11.76	2.4647	53	3.97029	39	3.66356	0.221887	-1.50559	0.301538	-1.19886	0	1	1	1	0.237845	0.267336	0.31
72	12.843	2.5528	78	4.35671	42	3.73767	0.164654	-1.80391	0.305786	-1.18487	0	0	0	0	0.0921959	0.20757	0.06
72	3.945	1.37245	34	3.52636	12	2.48491	0.116029	-2.15391	0.32875	-1.11246	0	1	0	0	0.130156	0.116699	0.13
72	13.429	2.59742	27	3.29584	12	2.48491	0.49737	-0.69842	1.11908	0.11251	0	0	1	0	0.448974	0.21433	0.29
72	14.644	2.68403	20	2.99573	8	2.07944	0.7322	-0.311702	1.8305	0.604589	0	0	1	1	0.620395	0.227877	0.47
72	25.904	3.2544	31	3.43399	16	2.77259	0.835613	-0.17959	1.619	0.481809	1	1	1	1	0.870052	0.427159	0.94
72	5.971	1.78691	45	3.80666	15	2.70805	0.132689	-2.01975	0.398067	-0.921136	0	1	0	0	0.137834	0.163124	0.15
72	4.634	1.53342	26	3.2581	9	2.19722	0.178231	-1.72468	0.514889	-0.663804	0	1	1	1	0.23929	0.133246	0.26
72	6.399	1.85614	25	3.21888	9	2.19722	0.25596	-1.36273	0.711	-0.341083	1	1	1	0	0.571673	0.172131	0.64
72	3.272	1.1854	36	3.58352	24	3.17805	0.0908889	-2.39812	0.136333	-1.99265	0	1	0	0	0.0928972	0.0996765	0.08
72	10.859	2.38499	54	3.98898	32	3.46574	0.201093	-1.60399	0.339344	-1.08074	0	0	0	0	0.138197	0.183491	0.08
72	6.986	1.94391	37	3.61092	28	3.3322	0.188811	-1.66701	0.2495	-1.3883	0	0	0	0	0.148164	0.13019	0.07
72	6.927	1.93543	52	3.95124	23	3.13549	0.133212	-2.01582	0.301174	-1.20007	0	0	0	0	0.0825163	0.129303	0.04
72	9.186	2.21768	35	3.55535	13	2.56495	0.262457	-1.33767	0.706615	-0.347269	0	0	1	1	0.223132	0.161592	0.12
72	57.02	4.0434	73	4.29046	34	3.52636	0.781096	-0.247057	1.67706	0.517042	1	1	1	1	0.804287	0.599116	0.93
72	50.49	3.92178	44	3.78419	14	2.63906	1.1475	0.137586	3.60643	1.28272	0	0	1	1	0.685973	0.4699	0.64
72	8.568	2.14803	58	4.06044	34	3.52636	0.147724	-1.91241	0.252	-1.37833	0	0	0	0	0.0903881	0.15309	0.05
72	14.684	2.68676	31	3.43399	12	2.48491	0.473677	-0.747229	1.22367	0.201852	1	0	1	0	0.637749	0.228313	0.58
72	24.718	3.20753	37	3.61092	20	2.99573	0.668054	-0.403386	1.2359	0.211799	0	0	1	0	0.519521	0.320945	0.42
72	5.116	1.63237	51	3.93183	28	3.3322	0.100314	-2.29945	0.182714	-1.69983	0	0	0	0	0.0567904	0.100717	0.02
72	17.768	2.8774	69	4.23411	35	3.55535	0.257507	-1.35671	0.507657	-0.677949	1	0	0	0	0.336138	0.260099	0.3
72	9.615	2.26332	38	3.63759	18	2.89037	0.253026	-1.37426	0.534167	-0.627047	0	0	1	0	0.207852	0.167358	0.12
72	15.952	2.76958	29	3.3673	7	1.94591	0.550069	-0.597712	2.27886	0.823674	0	0	1	1	0.477072	0.241801	0.34
72	13.218	2.58158	54	3.98898	18	2.89037	0.244778	-1.4074	0.734333	-0.308792	0	0	0	0	0.175653	0.211914	0.1
72	8.262	2.11167	52	3.95124	34	3.52636	0.158885	-1.83958	0.243	-1.41469	0	0	0	0	0.103977	0.148792	0.05
72	8.632	2.15548	51	3.93183	18	2.89037	0.169255	-1.77635	0.479556	-0.734896	1	0	1	0	0.240578	0.153981	0.18
72	4.714	1.55054	95	4.55388	55	4.00733	0.0496211	-3.00334	0.0857091	-2.4568	0	0	0	0	0.0161207	0.0939907	0.01
72	1.995	0.690644	15	2.70805	4	1.38629	0.133	-2.01741	0.49875	-0.69565	1	0	1	1	0.280892	0.0439692	0.13
72	74.18	4.30649	44	3.78419	19	2.94444	1.68591	0.522305	3.90421	1.36206	0	0	0	0	0.792105	0.552638	0.78
72	3.41	1.22671	35	3.55535	12	2.48491	0.0974286	-2.32864	0.284167	-1.25819	1	0	0	0	0.144743	0.0710722	0.06
72	5.759	1.75076	53	3.97029	19	2.94444	0.10866	-2.21953	0.303105	-1.19368	0	0	0	0	0.0622753	0.111175	0.03
72	17.931	2.88653	98	4.58497	75	4.31749	0.182969	-1.69844	0.23908	-1.43096	0	1	0	0	0.151397	0.348836	0.23
72	7394	8.90842	62	4.12713	34	3.52636	119.258	4.78129	217.471	5.38206	0	1	0	0	0.999612	0.985845	1
72	4.2	1.43508	27	3.29584	9	2.19722	0.155556	-1.86075	0.466667	-0.76214	0	0	0	0	0.131753	0.0851662	0.05
72	5.52	1.70838	22	3.09104	8	2.07944	0.250909	-1.38266	0.69	-0.371064	0	0	1	0	0.249581	0.107329	0.13
72	7.589	2.0267	32	3.46574	13	2.56495	0.237156	-1.43904	0.583769	-0.53825	0	0	1	1	0.205344	0.139121	0.11
72	19.327	2.9615	27	3.29584	16	2.77259	0.715815	-0.334334	1.20794	0.188914	0	0	1	1	0.579727	0.274934	0.44
72	11.059	2.40324	45	3.80666	29	3.3673	0.245756	-1.40342	0.381345	-0.964051	0	0	0	0	0.188899	0.186006	0.11
72	9.74	2.27624	65	4.17439	25	3.21888	0.149846	-1.89815	0.3896	-0.942635	0	0	0	0	0.0878447	0.169018	0.05
72	8.505	2.14065	102	4.62497	60	4.09434	0.0833824	-2.48432	0.14175	-1.95369	0	1	1	0	0.0532361	0.213077	0.08
72	14.684	2.68676	70	4.2485	47	3.85015	0.209771	-1.56174	0.312426	-1.16339	0	1	0	0	0.202202	0.30887	0.29
72	10.016	2.30418	82	4.40672	45	3.80666	0.122146	-2.10254	0.222578	-1.50248	0	0	1	1	0.0605554	0.172652	0.03
72	25.342	3.23246	37	3.61092	13	2.56495	0.684919	-0.378455	1.94938	0.667514	1	0	1	1	0.734617	0.325807	0.71
72	7.827	2.05758	42	3.73767	22	3.09104	0.186357	-1.68009	0.355773	-1.03346	0	0	1	0	0.138741	0.142576	0.07
72	6.049	1.79989	32	3.46574	10	2.30259	0.189031	-1.66584	0.6049	-0.502692	0	0	0	0	0.156939	0.115777	0.07
72	48.89	3.88957	57	4.04305	23	3.13549	0.857719	-0.153478	2.12565	0.754079	1	1	1	1	0.840431	0.566551	0.94
72	94.01	4.5434	39	3.66356	5	1.60944	2.41051	0.87984	18.802	2.93396	0	0	1	1	0.870981	0.601866	0.87
72	9.695	2.27161	46	3.82864	19	2.94444	0.210761	-1.55703	0.510263	-0.672829	0	0	0	0	0.155864	0.168422	0.09
72	10.059	2.30847	29	3.3673	13	2.56495	0.346862	-1.05883	0.773769	-0.256482	0	0	1	0	0.318961	0.173214	0.18
72	5.575	1.71829	60	4.09434	34	3.52636	0.0929167	-2.37605	0.163971	-1.80807	0	0	0	0	0.0476617	0.108219	0.02
72	10.646	2.36518	30	3.4012	15	2.70805	0.354867	-1.03601	0.709733	-0.342866	0	1	1	1	0.443734	0.249834	0.52
72	16.905	2.82761	238	5.47227	181	5.1985	0.0710294	-2.64466	0.0933978	-2.37089	0	0	0	0	0.0177836	0.251546	0.01
72	60.49	4.10248	45	3.80666	14	2.63906	1.34422	0.295816	4.32071	1.46342	0	1	1	1	0.819788	0.61136	0.91
72	9.035	2.20111	38	3.63759	16	2.77259	0.237763	-1.43648	0.564688	-0.571483	0	0	0	0	0.193428	0.159536	0.1
72	3.25	1.17865	32	3.46574	8	2.07944	0.101562	-2.28708	0.40625	-0.900787	0	0	1	0	0.0704698	0.0681336	0.02
72	3.736	1.31802	33	3.49651	7	1.94591	0.113212	-2.17849	0.533714	-0.627895	0	0	0	0	0.0804309	0.0769698	0.03
72	3.854	1.34911	37	3.61092	13	2.56495	0.104162	-2.26181	0.296462	-1.21584	1	1	1	1	0.233232	0.114449	0.3
72	5.149	1.6388	64	4.15888	39	3.66356	0.0804531	-2.52008	0.132026	-2.02476	0	0	0	0	0.0379613	0.101262	0.02
72	8.828	2.17793	23	3.13549	9	2.19722	0.383826	-0.957566	0.980889	-0.0192961	0	0	0	0	0.376032	0.156696	0.22
72	27.484	3.3136	36	3.58352	13	2.56495	0.763444	-0.269915	2.11415	0.748655	0	0	1	0	0.570433	0.341859	0.46
72	32.55	3.48278	29	3.3673	9	2.19722	1.12241	0.115482	3.61667	1.28555	0	0	1	0	0.718999	0.376327	0.64
72	23.48	3.15615	32	3.46574	13	2.56495	0.73375	-0.309587	1.80615	0.5912	0	0	1	1	0.569537	0.311034	0.45
72	5.46	1.69745	102	4.62497	66	4.18965	0.0535294	-2.92752	0.0827273	-2.49221	0	0	0	0	0.0173922	0.106356	0.01
72	42.008	3.73786	41	3.71357	18	2.89037	1.02459	0.024288	2.33378	0.847488	1	0	1	1	0.825452	0.430227	0.83
72	5.072	1.62374	59	4.07754	35	3.55535	0.0859661	-2.4538	0.144914	-1.93161	0	1	0	0	0.0701391	0.143342	0.07
72	0.932	-0.0704225	41	3.71357	7	1.94591	0.0227317	-3.78399	0.133143	-2.01633	0	0	0	0	0.00771346	0.0216435	0
72	13.899	2.63182	99	4.59512	57	4.04305	0.140394	-1.9633	0.243842	-1.41123	0	1	0	0	0.108002	0.298291	0.16
72	22.307	3.1049	24	3.17805	5	1.60944	0.929458	-0.0731533	4.4614	1.49546	1	0	1	0	0.839839	0.301301	0.81
72	2.719	1.00026	28	3.3322	16	2.77259	0.0971071	-2.33194	0.169937	-1.77232	0	0	0	0	0.0702098	0.0581611	0.03
72	10.595	2.36038	52	3.95124	20	2.99573	0.20375	-1.59086	0.52975	-0.63535	0	0	1	1	0.142564	0.180138	0.08
72	4.62	1.53039	32	3.46574	10	2.30259	0.144375	-1.93534	0.462	-0.77219	1	1	0	0	0.342566	0.132918	0.45
72	4.37	1.47476	72	4.27667	29	3.3673	0.0606944	-2.8019	0.15069	-1.89253	0	0	0	0	0.0242755	0.0881136	0.01
72	8.192	2.10316	67	4.20469	26	3.2581	0.122269	-2.10153	0.315077	-1.15494	1	0	0	0	0.148785	0.1478	0.1
72	2991.4	8.0035	16	2.77259	7	1.94591	186.963	5.23091	427.343	6.05759	0	0	1	1	0.999817	0.95897	1
72	19.752	2.98325	60	4.09434	17	2.83321	0.3292	-1.11109	1.16188	0.150041	0	0	0	0	0.237641	0.278848	0.17
72	20.995	3.04428	50	3.91202	21	3.04452	0.4199	-0.867739	0.999762	-0.000238124	0	0	1	1	0.325056	0.289996	0.23
72	3.375	1.2164	41	3.71357	12	2.48491	0.0823171	-2.49718	0.28125	-1.26851	0	0	0	0	0.047593	0.0704319	0.01
72	3.574	1.27369	36	3.58352	15	2.70805	0.0992778	-2.30983	0.238267	-1.43436	0	0	0	0	0.0650034	0.0740539	0.03
72	152.1	5.02454	30	3.4012	10	2.30259	5.07	1.62334	15.21	2.72195	1	1	1	1	0.989264	0.775184	1
72	8.661	2.15883	36	3.58352	14	2.63906	0.240583	-1.42469	0.618643	-0.480227	0	1	1	1	0.295008	0.215908	0.36
72	48.66	3.88486	77	4.34381	41	3.71357	0.631948	-0.458948	1.18683	0.171285	1	1	0	0	0.746983	0.565539	0.9
72	9.369	2.23741	29	3.3673	8	2.07944	0.323069	-1.12989	1.17112	0.157965	0	0	1	0	0.297066	0.164065	0.16
72	4.39	1.47933	28	3.3322	10	2.30259	0.156786	-1.85288	0.439	-0.823256	0	0	1	0	0.13116	0.0884584	0.05
72	6.263	1.83466	51	3.93183	28	3.3322	0.122804	-2.09717	0.223679	-1.49755	0	0	0	0	0.0746463	0.119129	0.03
72	5.999	1.79159	33	3.49651	12	2.48491	0.181788	-1.70491	0.499917	-0.693314	0	1	1	0	0.225008	0.163721	0.24
72	14.603	2.68123	32	3.46574	12	2.48491	0.456344	-0.784509	1.21692	0.19632	0	1	1	1	0.52703	0.307796	0.63
72	19.507	2.97077	20	2.99573	5	1.60944	0.97535	-0.0249589	3.9014	1.36134	0	1	1	1	0.805472	0.366311	0.87
72	7.715	2.04317	71	4.26268	41	3.71357	0.108662	-2.21951	0.188171	-1.67041	0	0	0	0	0.0549301	0.140955	0.03
72	3.877	1.35506	33	3.49651	17	2.83321	0.117485	-2.14145	0.228059	-1.47815	0	0	0	0	0.084483	0.0794846	0.03
72	4.184	1.43127	46	3.82864	16	2.77259	0.0909565	-2.39737	0.2615	-1.34132	0	0	0	0	0.0519334	0.0848872	0.02
73	7.5	2.0149	56	4.02535	23	3.13549	0.133929	-2.01045	0.326087	-1.12059	0	0	1	1	0.0805669	0.143131	0.04
73	17.77	2.87751	65	4.17439	24	3.17805	0.273385	-1.29688	0.740417	-0.300542	0	0	0	0	0.186821	0.268473	0.13
73	7.26	1.98238	83	4.41884	49	3.89182	0.0874699	-2.43646	0.148163	-1.90944	0	0	0	0	0.0380481	0.139482	0.02
73	6.56	1.88099	37	3.61092	17	2.83321	0.177297	-1.72993	0.385882	-0.952223	0	0	1	0	0.137045	0.128587	0.07
73	7.2	1.97408	81	4.39445	42	3.73767	0.0888889	-2.42037	0.171429	-1.76359	0	0	0	0	0.0393271	0.138563	0.02
73	6.26	1.83418	30	3.4012	15	2.70805	0.208667	-1.56702	0.417333	-0.87387	0	0	1	1	0.181109	0.123797	0.08
73	3.68	1.30291	25	3.21888	10	2.30259	0.1472	-1.91596	0.368	-0.999672	0	0	1	1	0.126718	0.0791654	0.06
73	48.19	3.87515	33	3.49651	19	2.94444	1.4603	0.378644	2.53632	0.930713	1	1	1	1	0.935843	0.5737	0.98
73	81.1	4.39568	74	4.30407	52	3.95124	1.09595	0.0916179	1.55962	0.444439	1	1	1	1	0.869532	0.678461	0.96
73	17.97	2.8887	39	3.66356	19	2.94444	0.460769	-0.774858	0.945789	-0.0557353	1	0	1	1	0.603716	0.270456	0.55
73	16.34	2.79362	70	4.2485	46	3.82864	0.233429	-1.45488	0.355217	-1.03503	0	0	0	0	0.150195	0.253881	0.09
73	11.83	2.47064	40	3.68888	17	2.83321	0.29575	-1.21824	0.695882	-0.362575	0	1	1	0	0.349621	0.277049	0.43
73	6.86	1.92571	33	3.49651	14	2.63906	0.207879	-1.5708	0.49	-0.71335	0	0	1	1	0.173965	0.133304	0.09
73	4.23	1.4422	56	4.02535	28	3.3322	0.0755357	-2.58315	0.151071	-1.89	1	0	1	0	0.0863692	0.0892477	0.04
73	5.62	1.72633	85	4.44265	65	4.17439	0.0661176	-2.71632	0.0864615	-2.44806	0	0	0	0	0.0254404	0.113321	0.01
73	9.37	2.23751	31	3.43399	11	2.3979	0.302258	-1.19647	0.851818	-0.160382	0	0	1	1	0.271307	0.170167	0.14
73	16.84	2.82376	53	3.97029	31	3.43399	0.317736	-1.14653	0.543226	-0.61023	0	1	0	0	0.34404	0.345739	0.45
73	4.99	1.60744	36	3.58352	11	2.3979	0.138611	-1.97608	0.453636	-0.790459	0	1	1	1	0.158624	0.146972	0.17
73	16.99	2.83262	39	3.66356	26	3.2581	0.435641	-0.830937	0.653462	-0.425472	1	0	1	1	0.584162	0.260605	0.53
73	9.03	2.20055	32	3.46574	13	2.56495	0.282187	-1.26518	0.694615	-0.364397	0	0	1	1	0.249397	0.165425	0.14
73	11.49	2.44148	56	4.02535	32	3.46574	0.205179	-1.58387	0.359063	-1.02426	0	0	0	0	0.139693	0.198181	0.07
73	3.14	1.14422	38	3.63759	13	2.56495	0.0826316	-2.49336	0.241538	-1.42073	0	0	1	0	0.049447	0.068921	0.02
73	7.23	1.97824	42	3.73767	20	2.99573	0.172143	-1.75943	0.3615	-1.01749	0	0	0	0	0.125591	0.139023	0.06
73	5.99	1.79009	37	3.61092	14	2.63906	0.161892	-1.82083	0.427857	-0.848966	0	0	0	0	0.122229	0.119421	0.06
73	4.52	1.50851	46	3.82864	23	3.13549	0.0982609	-2.32013	0.196522	-1.62698	0	0	0	0	0.0577163	0.0944304	0.03
73	7.82	2.05668	27	3.29584	10	2.30259	0.28963	-1.23915	0.782	-0.245901	0	0	0	0	0.271561	0.147929	0.15
73	37.2	3.61631	20	2.99573	7	1.94591	1.86	0.620576	5.31429	1.6704	1	1	1	1	0.96297	0.517499	0.98
73	3.501	1.25305	28	3.3322	10	2.30259	0.125036	-2.07916	0.3501	-1.04954	0	0	1	0	0.0981506	0.0758089	0.05
73	98.33	4.58833	36	3.58352	23	3.13549	2.73139	1.00481	4.27522	1.45283	1	1	1	1	0.971965	0.713177	0.99
73	5.9	1.77495	26	3.2581	12	2.48491	0.226923	-1.48314	0.491667	-0.709954	0	0	0	0	0.210433	0.117948	0.1
73	13.65	2.61374	30	3.4012	12	2.48491	0.455	-0.787458	1.1375	0.128833	1	1	1	1	0.738346	0.30396	0.85
73	8.17	2.10047	28	3.3322	8	2.07944	0.291786	-1.23174	1.02125	0.0210274	1	0	1	1	0.477871	0.153093	0.35
73	7.059	1.9543	32	3.46574	13	2.56495	0.220594	-1.51143	0.543	-0.610646	0	1	1	0	0.280314	0.192311	0.31
73	4.576	1.52083	67	4.20469	34	3.52636	0.0682985	-2.68387	0.134588	-2.00554	0	1	0	0	0.0485584	0.137079	0.06
73	5.476	1.70037	24	3.17805	11	2.3979	0.228167	-1.47768	0.497818	-0.69752	0	0	1	0	0.217905	0.110913	0.09
73	3.52	1.25846	40	3.68888	18	2.89037	0.088	-2.43042	0.195556	-1.63191	0	0	0	0	0.0527243	0.076167	0.02
73	5.939	1.78154	34	3.52636	18	2.89037	0.174676	-1.74482	0.329944	-1.10883	0	0	0	0	0.139071	0.118587	0.06
73	15.604	2.74753	80	4.38203	44	3.78419	0.19505	-1.6345	0.354636	-1.03666	0	0	0	0	0.11368	0.246074	0.07
73	5.385	1.68362	28	3.3322	12	2.48491	0.192321	-1.64859	0.44875	-0.801289	0	1	0	0	0.253441	0.156137	0.24
73	3.785	1.33105	48	3.8712	29	3.3673	0.0788542	-2.54016	0.130517	-2.03625	0	0	0	0	0.0418733	0.0811167	0.02
73	3.293	1.1918	21	3.04452	7	1.94591	0.15681	-1.85272	0.470429	-0.754111	0	0	0	0	0.146873	0.0718601	0.05
73	9.377	2.23826	63	4.14313	25	3.21888	0.148841	-1.90487	0.37508	-0.980616	0	0	0	0	0.0882077	0.170264	0.04
73	10.141	2.31659	41	3.71357	20	2.99573	0.247341	-1.39699	0.50705	-0.679146	0	0	1	1	0.196956	0.180656	0.11
73	6.2	1.82455	52	3.95124	28	3.3322	0.119231	-2.12669	0.221429	-1.50766	0	0	0	0	0.0711625	0.12283	0.03
73	3.35	1.20896	33	3.49651	20	2.99573	0.101515	-2.28755	0.1675	-1.78677	0	0	0	0	0.0695126	0.0729475	0.02
73	12.368	2.51511	48	3.8712	29	3.3673	0.257667	-1.35609	0.426483	-0.852183	0	0	0	0	0.194948	0.209066	0.11
73	34.017	3.52686	19	2.94444	9	2.19722	1.79037	0.582421	3.77967	1.32964	1	0	1	1	0.937703	0.395522	0.93
73	9.308	2.23087	56	4.02535	20	2.99573	0.166214	-1.79448	0.4654	-0.764858	0	1	0	0	0.166953	0.235182	0.2
73	5.232	1.65479	44	3.78419	29	3.3673	0.118909	-2.1294	0.180414	-1.7125	0	0	0	0	0.07609	0.10679	0.03
73	8.503	2.14042	42	3.73767	27	3.29584	0.202452	-1.59725	0.314926	-1.15542	0	0	0	0	0.153683	0.157927	0.09
73	3.567	1.27172	32	3.46574	13	2.56495	0.111469	-2.19401	0.274385	-1.29322	0	0	0	0	0.0798112	0.077051	0.04
73	16.805	2.82168	60	4.09434	27	3.29584	0.280083	-1.27267	0.622407	-0.47416	0	1	0	0	0.292288	0.345313	0.4
73	3.078	1.12428	35	3.55535	17	2.83321	0.0879429	-2.43107	0.181059	-1.70893	1	0	0	0	0.127354	0.0677216	0.06
73	12.863	2.55435	43	3.7612	25	3.21888	0.29914	-1.20685	0.51452	-0.664521	0	0	0	0	0.240087	0.215034	0.15
73	4.74	1.55604	28	3.3322	13	2.56495	0.169286	-1.77617	0.364615	-1.00891	0	0	0	0	0.144325	0.0983035	0.07
73	15.164	2.71892	39	3.66356	13	2.56495	0.388821	-0.944637	1.16646	0.153975	1	1	1	1	0.666072	0.32457	0.8
73	64.32	4.16387	53	3.97029	18	2.89037	1.21358	0.193579	3.57333	1.2735	1	1	0	0	0.899931	0.633562	0.97
73	9.104	2.20871	48	3.8712	18	2.89037	0.189667	-1.66249	0.505778	-0.681658	0	1	1	0	0.206488	0.231529	0.25
73	6.775	1.91324	31	3.43399	14	2.63906	0.218548	-1.52075	0.483929	-0.725818	0	0	0	0	0.188942	0.131975	0.1
73	13.7	2.6174	58	4.06044	34	3.52636	0.236207	-1.44305	0.402941	-0.908965	0	0	1	1	0.163802	0.224861	0.1
73	4.128	1.41779	25	3.21888	8	2.07944	0.16512	-1.80108	0.516	-0.661649	0	0	1	0	0.146268	0.0874034	0.06
73	32.827	3.49125	76	4.33073	53	3.97029	0.431934	-0.839482	0.619377	-0.479041	0	0	1	1	0.293032	0.388047	0.24
73	3.535	1.26271	47	3.85015	20	2.99573	0.0752128	-2.58743	0.17675	-1.73302	0	0	0	0	0.0395781	0.0764494	0.02
73	5.656	1.73272	26	3.2581	13	2.56495	0.217538	-1.52538	0.435077	-0.832232	0	0	1	0	0.200465	0.11392	0.1
73	9.976	2.30018	46	3.82864	18	2.89037	0.21687	-1.52846	0.554222	-0.59019	0	0	0	0	0.161378	0.178441	0.09
73	4.137	1.41997	35	3.55535	19	2.94444	0.1182	-2.13538	0.217737	-1.52447	0	0	0	0	0.0830969	0.0875666	0.03
73	6.926	1.93528	145	4.97673	106	4.66344	0.0477655	-3.04145	0.0653396	-2.72816	0	0	0	0	0.0126255	0.134332	0.01
73	10.097	2.31224	43	3.7612	9	2.19722	0.234814	-1.44896	1.12189	0.115014	0	0	1	1	0.182082	0.180067	0.1
73	9.818	2.28422	21	3.04452	6	1.79176	0.467524	-0.760305	1.63633	0.492458	0	0	1	0	0.455195	0.176305	0.29
73	38.432	3.64889	30	3.4012	11	2.3979	1.28107	0.247693	3.49382	1.251	0	0	1	1	0.753101	0.421416	0.68
73	8.977	2.19467	30	3.4012	10	2.30259	0.299233	-1.20653	0.8977	-0.107919	1	1	1	1	0.60621	0.229232	0.72
73	6.568	1.88221	46	3.82864	17	2.83321	0.142783	-1.94643	0.386353	-0.951004	1	0	0	0	0.206132	0.128714	0.15
73	4.677	1.54266	24	3.17805	18	2.89037	0.194875	-1.6354	0.259833	-1.34771	0	0	0	0	0.181536	0.0971994	0.09
73	3.002	1.09928	24	3.17805	13	2.56495	0.125083	-2.07878	0.230923	-1.46567	0	0	0	0	0.104602	0.0662444	0.04
73	8.391	2.12716	38	3.63759	19	2.94444	0.220816	-1.51043	0.441632	-0.817279	0	1	0	0	0.265063	0.218408	0.29
73	18.603	2.92332	89	4.48864	59	4.07754	0.209022	-1.56531	0.315305	-1.15421	0	0	0	0	0.118966	0.276644	0.08
73	7.03	1.95019	79	4.36945	55	4.00733	0.0889873	-2.41926	0.127818	-2.05715	0	0	0	0	0.0398212	0.135945	0.02
73	5.575	1.71829	43	3.7612	13	2.56495	0.129651	-2.04291	0.428846	-0.846657	0	0	1	0	0.0861834	0.11257	0.04
73	4.281	1.45419	26	3.2581	13	2.56495	0.164654	-1.80391	0.329308	-1.11076	0	0	0	0	0.143546	0.0901656	0.05
73	6.162	1.8184	41	3.71357	25	3.21888	0.150293	-1.89517	0.24648	-1.40047	0	0	1	0	0.106614	0.122216	0.05
73	5.46	1.69745	65	4.17439	40	3.68888	0.084	-2.47694	0.1365	-1.99143	0	0	1	1	0.0400338	0.110645	0.02
73	7.86	2.06179	40	3.68888	17	2.83321	0.1965	-1.62709	0.462353	-0.771427	0	1	0	0	0.229364	0.208263	0.27
73	121.2	4.79744	40	3.68888	16	2.77259	3.03	1.10856	7.575	2.02485	1	0	1	1	0.958228	0.661039	0.97
73	6.556	1.88038	59	4.07754	32	3.46574	0.111119	-2.19716	0.204875	-1.58536	0	0	0	0	0.0613156	0.128524	0.03
73	6.34	1.84688	60	4.09434	38	3.63759	0.105667	-2.24747	0.166842	-1.79071	0	0	0	0	0.0568475	0.125081	0.02
73	3.5	1.25276	36	3.58352	19	2.94444	0.0972222	-2.33076	0.184211	-1.69168	0	0	0	0	0.0631886	0.0757901	0.03
73	7.2	1.97408	23	3.13549	10	2.30259	0.313043	-1.16141	0.72	-0.328504	1	1	0	0	0.649721	0.195178	0.73
73	8.233	2.10815	36	3.58352	19	2.94444	0.228694	-1.47537	0.433316	-0.836289	0	0	0	0	0.188549	0.154014	0.09
73	57.51	4.05196	83	4.41884	65	4.17439	0.692892	-0.366882	0.884769	-0.122428	0	0	0	0	0.440902	0.508418	0.41
73	0.413	-0.884308	17	2.83321	4	1.38629	0.0242941	-3.71752	0.10325	-2.2706	0	1	0	0	0.0209492	0.0154808
73	73.76	4.30082	27	3.29584	3	1.09861	2.73185	1.00498	24.5867	3.2022	0	0	1	1	0.905364	0.561557	0.89
73	6.828	1.92103	47	3.85015	17	2.83321	0.145277	-1.92912	0.401647	-0.912182	0	0	1	0	0.096462	0.132804	0.05
73	11.08	2.40514	41	3.71357	21	3.04452	0.270244	-1.30843	0.527619	-0.639381	1	0	0	0	0.407725	0.192961	0.32
73	25.533	3.23997	135	4.90527	91	4.51086	0.189133	-1.6653	0.280582	-1.27089	0	0	0	0	0.088118	0.336702	0.07
73	6.318	1.8434	34	3.52636	10	2.30259	0.185824	-1.68296	0.6318	-0.459182	0	0	0	0	0.150131	0.124729	0.06
73	3.648	1.29418	34	3.52636	17	2.83321	0.107294	-2.23218	0.214588	-1.53903	0	0	0	0	0.0739352	0.0785681	0.03
73	6.121	1.81173	78	4.35671	34	3.52636	0.0784744	-2.54498	0.180029	-1.71464	0	0	0	0	0.0336113	0.121552	0.01
73	7.513	2.01663	40	3.68888	20	2.99573	0.187825	-1.67224	0.37565	-0.979097	0	0	0	0	0.142804	0.143327	0.08
73	13.588	2.60919	43	3.7612	20	2.99573	0.316	-1.15201	0.6794	-0.386545	0	1	1	1	0.364029	0.303084	0.46
73	6.36	1.85003	57	4.04305	33	3.49651	0.111579	-2.19302	0.192727	-1.64648	0	0	0	0	0.0625767	0.125402	0.03
73	9.922	2.29475	28	3.3322	13	2.56495	0.354357	-1.03745	0.763231	-0.270195	0	0	0	0	0.329237	0.177713	0.19
73	8.661	2.15883	65	4.17439	15	2.70805	0.133246	-2.01556	0.5774	-0.54922	0	0	0	0	0.075159	0.160194	0.04
73	8.52	2.14242	35	3.55535	8	2.07944	0.243429	-1.41293	1.065	0.0629748	0	0	1	0	0.204836	0.158172	0.12
73	5.823	1.76182	26	3.2581	13	2.56495	0.223962	-1.49628	0.447923	-0.803134	1	0	0	0	0.392381	0.116682	0.28
73	3.232	1.1731	43	3.7612	23	3.13549	0.0751628	-2.5881	0.140522	-1.96239	0	0	0	1	0.041111	0.0706918	0.01
73	5.425	1.69102	27	3.29584	15	2.70805	0.200926	-1.60482	0.361667	-1.01703	0	0	0	0	0.18013	0.110056	0.07
73	6.935	1.93658	43	3.7612	23	3.13549	0.161279	-1.82462	0.301522	-1.19891	0	0	1	1	0.114507	0.134472	0.06
73	10.011	2.30368	42	3.73767	19	2.94444	0.238357	-1.43399	0.526895	-0.640754	0	0	1	0	0.186955	0.178912	0.1
73	3.702	1.30887	35	3.55535	14	2.63906	0.105771	-2.24647	0.264429	-1.33018	0	0	0	0	0.0716483	0.0795753	0.03
73	13.585	2.60897	40	3.68888	17	2.83321	0.339625	-1.07991	0.799118	-0.224247	0	0	1	0	0.281773	0.22353	0.18
73	16.452	2.80045	36	3.58352	17	2.83321	0.457	-0.783072	0.967765	-0.0327663	1	0	1	1	0.609591	0.25505	0.54
73	8.626	2.15478	45	3.80666	19	2.94444	0.191689	-1.65188	0.454	-0.789658	0	0	0	0	0.139859	0.159694	0.08
73	8.17	2.10047	53	3.97029	21	3.04452	0.154151	-1.86982	0.389048	-0.944054	0	0	1	0	0.0991936	0.153093	0.05
73	9.844	2.28686	42	3.73767	15	2.70805	0.234381	-1.45081	0.656267	-0.421188	0	1	1	0	0.273042	0.244579	0.33
73	9	2.19722	49	3.89182	19	2.94444	0.183673	-1.6946	0.473684	-0.747214	0	0	0	0	0.12819	0.165003	0.07
73	18.595	2.92289	43	3.7612	12	2.48491	0.432442	-0.838307	1.54958	0.437986	1	0	1	1	0.570698	0.276566	0.53
73	10.633	2.36396	56	4.02535	36	3.58352	0.189875	-1.66139	0.295361	-1.21956	0	0	1	0	0.126758	0.187165	0.07
73	16.419	2.79844	65	4.17439	34	3.52636	0.2526	-1.37595	0.482912	-0.727921	1	0	1	1	0.336007	0.254706	0.28
73	5.835	1.76387	40	3.68888	18	2.89037	0.145875	-1.92501	0.324167	-1.1265	0	0	0	0	0.103615	0.11688	0.05
73	9.484	2.24961	28	3.3322	9	2.19722	0.338714	-1.0826	1.05378	0.0523816	0	0	1	1	0.314984	0.171741	0.17
73	42.272	3.74412	23	3.13549	4	1.38629	1.83791	0.608631	10.568	2.35783	0	1	1	1	0.906641	0.545463	0.95
74	9.5	2.25129	46	3.82864	24	3.17805	0.206522	-1.57735	0.395833	-0.926762	0	0	1	0	0.152038	0.17827	0.09
74	17.5	2.8622	81	4.39445	52	3.95124	0.216049	-1.53225	0.336538	-1.08904	1	1	1	0	0.379305	0.363551	0.59
74	14.459	2.67132	46	3.82864	19	2.94444	0.314326	-1.15732	0.761	-0.273122	0	0	1	0	0.247619	0.241317	0.15
74	4.43	1.4884	32	3.46574	8	2.07944	0.138437	-1.97734	0.55375	-0.591042	0	0	1	0	0.106063	0.0966483	0.04
74	7.6	2.02815	40	3.68888	22	3.09104	0.19	-1.66073	0.345455	-1.06289	0	1	0	0	0.22088	0.210398	0.27
74	13.93	2.63404	61	4.11087	32	3.46574	0.228361	-1.47683	0.435312	-0.831691	0	1	1	1	0.233786	0.3172	0.31
74	18.47	2.91615	59	4.07754	33	3.49651	0.313051	-1.16139	0.559697	-0.58036	0	0	0	0	0.226054	0.283989	0.15
74	7.918	2.06914	57	4.04305	33	3.49651	0.138912	-1.97391	0.239939	-1.42737	0	0	1	0	0.0839454	0.155047	0.04
74	398.95	5.98884	40	3.68888	24	3.17805	9.97375	2.29996	16.6229	2.81078	1	1	1	1	0.99537	0.891389	1
74	5.98	1.78842	17	2.83321	7	1.94591	0.351765	-1.04479	0.854286	-0.15749	0	1	1	1	0.505071	0.175796	0.52
74	18.38	2.91126	22	3.09104	4	1.38629	0.835455	-0.179779	4.595	1.52497	1	0	1	1	0.823831	0.283098	0.78
74	5.663	1.73395	22	3.09104	9	2.19722	0.257409	-1.35709	0.629222	-0.463271	0	1	0	0	0.366128	0.168561	0.4
74	6.49	1.87026	43	3.7612	22	3.09104	0.15093	-1.89094	0.295	-1.22078	0	1	1	1	0.164324	0.187102	0.16
74	8.23	2.10779	42	3.73767	19	2.94444	0.195952	-1.62988	0.433158	-0.836653	1	1	0	0	0.417222	0.222889	0.53
74	9.44	2.24496	81	4.39445	53	3.97029	0.116543	-2.14949	0.178113	-1.72534	0	1	0	0	0.0920351	0.245548	0.11
74	4.598	1.52562	58	4.06044	37	3.61092	0.0792759	-2.53482	0.12427	-2.0853	0	0	1	0	0.0388316	0.0997317	0.02
74	7.229	1.9781	71	4.26268	59	4.07754	0.101817	-2.28458	0.122525	-2.09944	1	0	0	0	0.115548	0.144357	0.07
74	0.349	-1.05268	32	3.46574	14	2.63906	0.0109062	-4.51842	0.0249286	-3.69174	1	1	0	0	0.0122851	0.0137714
74	6.35	1.84845	25	3.21888	15	2.70805	0.254	-1.37042	0.423333	-0.859595	0	0	0	0	0.242057	0.130157	0.11
74	8.959	2.19266	65	4.17439	48	3.8712	0.137831	-1.98173	0.186646	-1.67854	0	0	0	0	0.0786306	0.170525	0.04
74	8.97	2.19389	33	3.49651	16	2.77259	0.271818	-1.30262	0.560625	-0.578703	0	0	1	1	0.236855	0.170684	0.13
74	173.89	5.15842	77	4.34381	48	3.8712	2.25831	0.814617	3.62271	1.28722	1	1	1	1	0.949028	0.806763	0.99
74	3.71	1.31103	27	3.29584	13	2.56495	0.137407	-1.9848	0.285385	-1.25392	0	0	1	0	0.112552	0.0830648	0.05
74	33.008	3.49675	19	2.94444	4	1.38629	1.73726	0.552311	8.252	2.11046	1	1	1	1	0.960189	0.501678	0.98
74	10.297	2.33185	104	4.64439	65	4.17439	0.0990096	-2.31254	0.158415	-1.84253	0	0	0	0	0.0409429	0.189334	0.02
74	2.791	1.0264	34	3.52636	14	2.63906	0.0820882	-2.49996	0.199357	-1.61266	1	0	1	1	0.118057	0.0647739	0.06
74	4.211	1.4377	55	4.00733	23	3.13549	0.0765636	-2.56963	0.183087	-1.69779	0	0	0	0	0.0378684	0.0925811	0.01
74	3.605	1.28232	44	3.78419	15	2.70805	0.0819318	-2.50187	0.240333	-1.42573	0	0	0	0	0.0458568	0.0810315	0.02
74	4.034	1.39476	38	3.63759	23	3.13549	0.106158	-2.24283	0.175391	-1.74074	0	1	0	0	0.111168	0.128579	0.11
74	15.742	2.75633	56	4.02535	35	3.55535	0.281107	-1.26902	0.449771	-0.799016	0	0	1	0	0.203824	0.255663	0.13
74	3.485	1.24847	26	3.2581	9	2.19722	0.134038	-2.00963	0.387222	-0.948757	0	0	0	0	0.1107	0.0786904	0.03
74	4.658	1.53859	46	3.82864	22	3.09104	0.101261	-2.29006	0.211727	-1.55246	1	1	0	0	0.209113	0.144485	0.3
74	1554.1	7.34865	76	4.33073	53	3.97029	20.4487	3.01792	29.3226	3.37836	1	1	1	1	0.997798	0.959437	1
74	23.055	3.13788	24	3.17805	7	1.94591	0.960625	-0.0401712	3.29357	1.19197	1	1	1	1	0.902006	0.422558	0.95
74	38.4	3.64806	33	3.49651	14	2.63906	1.16364	0.15155	2.74286	1.009	1	1	1	1	0.913072	0.534943	0.96
74	7.301	1.98801	100	4.60517	43	3.7612	0.07301	-2.61716	0.169791	-1.77319	0	1	1	1	0.0447292	0.20429	0.05
74	27.289	3.30648	16	2.77259	5	1.60944	1.70556	0.533895	5.4578	1.69705	1	1	1	1	0.96212	0.459609	0.98
74	31.162	3.4392	73	4.29046	30	3.4012	0.426877	-0.85126	1.03873	0.038002	0	1	1	1	0.409902	0.488958	0.57
74	38.057	3.63909	68	4.21951	20	2.99573	0.559662	-0.580423	1.90285	0.643353	0	0	1	0	0.388081	0.429555	0.33
74	4.885	1.58617	32	3.46574	14	2.63906	0.152656	-1.87957	0.348929	-1.05289	0	0	1	1	0.120233	0.104928	0.05
74	147.85	4.9962	55	4.00733	18	2.89037	2.68818	0.988865	8.21389	2.10583	1	1	1	1	0.965429	0.784882	0.99
74	18.638	2.9252	125	4.82831	97	4.57471	0.149104	-1.90311	0.192144	-1.64951	0	0	0	0	0.0662601	0.285645	0.05
74	4.018	1.39078	35	3.55535	12	2.48491	0.1148	-2.16456	0.334833	-1.09412	1	0	1	1	0.176652	0.0889508	0.1
74	13.674	2.6155	103	4.63473	63	4.14313	0.132757	-2.01923	0.217048	-1.52764	1	0	0	0	0.139284	0.23218	0.12
74	7.47	2.01089	28	3.3322	12	2.48491	0.266786	-1.32131	0.6225	-0.474012	1	1	1	1	0.573685	0.207757	0.66
74	10.557	2.35679	31	3.43399	18	2.89037	0.340548	-1.0772	0.5865	-0.533583	0	1	1	1	0.425429	0.265066	0.51
74	5.947	1.78289	27	3.29584	21	3.04452	0.220259	-1.51295	0.28319	-1.26164	0	0	1	1	0.200587	0.123421	0.1
74	10.87	2.38601	32	3.46574	17	2.83321	0.339687	-1.07973	0.639412	-0.447207	0	0	1	1	0.302871	0.197047	0.18
74	4.362	1.47293	49	3.89182	26	3.2581	0.0890204	-2.41889	0.167769	-1.78517	0	0	0	0	0.049061	0.0953913	0.02
74	3.191	1.16033	56	4.02535	29	3.3673	0.0569821	-2.86502	0.110034	-2.20696	1	0	0	0	0.0591685	0.0728754	0.03
74	3.021	1.10559	34	3.52636	12	2.48491	0.0888529	-2.42077	0.25175	-1.37932	0	0	1	0	0.0572995	0.0694598	0.02
74	8.899	2.18594	45	3.80666	32	3.46574	0.197756	-1.62072	0.278094	-1.2798	0	0	0	0	0.145368	0.169653	0.08
74	0.252	-1.37833	17	2.83321	4	1.38629	0.0148235	-4.21154	0.063	-2.76462	0	1	0	0	0.0103657	0.0100349
74	3.858	1.35015	43	3.7612	23	3.13549	0.0897209	-2.41105	0.167739	-1.78535	0	0	1	0	0.0524765	0.0859076	0.02
74	7.356	1.99552	63	4.14313	29	3.3673	0.116762	-2.14762	0.253655	-1.37178	0	0	0	0	0.0637612	0.146356	0.03
74	85.3	4.44617	104	4.64439	92	4.52179	0.820192	-0.198216	0.927174	-0.0756141	0	0	1	0	0.475903	0.601601	0.48
74	3.866	1.35222	30	3.4012	10	2.30259	0.128867	-2.04898	0.3866	-0.950365	0	1	0	0	0.155675	0.12416	0.16
74	6.58	1.88403	49	3.89182	25	3.21888	0.134286	-2.00779	0.2632	-1.33484	0	0	0	0	0.0854948	0.133936	0.04
74	1270.4	7.14709	24	3.17805	51	3.93183	52.9333	3.96903	24.9098	3.21526	1	1	1	1	0.99967	0.953031	1
74	4.557	1.51666	70	4.2485	34	3.52636	0.0651	-2.73183	0.134029	-2.0097	0	0	0	0	0.0271318	0.0989821	0.01
74	7.127	1.96389	51	3.93183	29	3.3673	0.139745	-1.96794	0.245759	-1.40341	0	1	0	0	0.139969	0.200681	0.16
74	12.313	2.51066	89	4.48864	59	4.07754	0.138348	-1.97798	0.208695	-1.56688	1	1	1	0	0.235056	0.293373	0.37
74	27.353	3.30883	53	3.97029	32	3.46574	0.516094	-0.661466	0.854781	-0.15691	0	0	1	1	0.387239	0.360195	0.3
74	17.481	2.86111	78	4.35671	54	3.98898	0.224115	-1.49559	0.323722	-1.12787	0	0	0	0	0.136899	0.27404	0.09
74	12.361	2.51455	42	3.73767	12	2.48491	0.29431	-1.22312	1.03008	0.0296397	0	1	1	0	0.342986	0.294109	0.41
74	7.069	1.95572	37	3.61092	20	2.99573	0.191054	-1.6552	0.35345	-1.04001	0	0	1	1	0.150332	0.141821	0.07
74	13.644	2.6133	102	4.62497	84	4.43082	0.133765	-2.01167	0.162429	-1.81752	0	1	0	0	0.100212	0.313128	0.15
74	3.514	1.25675	40	3.68888	17	2.83321	0.08785	-2.43212	0.206706	-1.57646	0	0	0	0	0.0526012	0.0792579	0.02
74	8.586	2.15013	30	3.4012	7	1.94591	0.2862	-1.25106	1.22657	0.204223	0	0	1	0	0.258844	0.165068	0.15
74	107.93	4.68148	45	3.80666	12	2.48491	2.39844	0.87482	8.99417	2.19658	0	1	1	1	0.913105	0.736981	0.97
74	8.994	2.19656	95	4.55388	27	3.29584	0.0946737	-2.35732	0.333111	-1.09928	0	0	0	0	0.0400308	0.171032	0.02
74	2.99	1.09527	50	3.91202	29	3.3673	0.0598	-2.81675	0.103103	-2.27202	0	0	0	0	0.0279524	0.0688326	0.01
74	12.2	2.50144	61	4.11087	22	3.09104	0.2	-1.60944	0.554545	-0.589607	0	0	0	0	0.130811	0.214226	0.07
74	12.796	2.54913	70	4.2485	19	2.94444	0.1828	-1.69936	0.673474	-0.395306	0	0	1	0	0.110407	0.221616	0.07
74	4.989	1.60724	30	3.4012	4	1.38629	0.1663	-1.79396	1.24725	0.220941	0	0	1	1	0.137405	0.106789	0.06
74	55.15	4.01006	35	3.55535	13	2.56495	1.57571	0.454709	4.24231	1.44511	0	0	1	1	0.793191	0.509708	0.76
74	24.165	3.18491	164	5.09987	128	4.85203	0.147348	-1.91496	0.188789	-1.66712	0	0	0	0	0.0580541	0.33525	0.04
74	13.823	2.62633	51	3.93183	29	3.3673	0.271039	-1.30549	0.476655	-0.740962	1	0	1	1	0.384935	0.233937	0.33
74	13.636	2.61271	28	3.3322	9	2.19722	0.487	-0.719491	1.51511	0.415489	0	0	1	0	0.437363	0.231731	0.3
74	11.589	2.45006	102	4.62497	84	4.43082	0.113618	-2.17492	0.137964	-1.98076	0	1	0	0	0.0808453	0.28203	0.12
74	6.653	1.89507	68	4.21951	32	3.46574	0.0978382	-2.32444	0.207906	-1.57067	0	1	0	0	0.0785484	0.190633	0.1
74	14.148	2.64957	43	3.7612	13	2.56495	0.329023	-1.11163	1.08831	0.0846239	0	0	0	0	0.266096	0.237731	0.16
74	7.926	2.07015	28	3.3322	13	2.56495	0.283071	-1.26206	0.609692	-0.494801	0	0	1	0	0.261842	0.155169	0.14
74	15.657	2.75092	38	3.63759	19	2.94444	0.412026	-0.886668	0.824053	-0.193521	0	1	1	0	0.470569	0.340603	0.58
74	12.021	2.48666	30	3.4012	6	1.79176	0.4007	-0.914542	2.0035	0.694896	0	0	1	1	0.362305	0.21197	0.23
74	7.945	2.07254	39	3.66356	11	2.3979	0.203718	-1.59102	0.722273	-0.325352	1	0	1	0	0.318821	0.155458	0.23
74	14.475	2.67242	25	3.21888	11	2.3979	0.579	-0.546453	1.31591	0.274528	0	0	1	0	0.512503	0.2415	0.35
75	3.75	1.32176	38	3.63759	13	2.56495	0.0986842	-2.31583	0.288462	-1.24319	0	0	0	0	0.063007	0.0873282	0.03
75	14.46	2.67139	26	3.2581	9	2.19722	0.556154	-0.58671	1.60667	0.474162	1	0	1	1	0.706392	0.249311	0.63
75	6.4	1.8563	91	4.51086	46	3.82864	0.0703297	-2.65456	0.13913	-1.97234	0	0	0	0	0.0269239	0.136082	0.01
75	2.46	0.900161	42	3.73767	26	3.2581	0.0585714	-2.83751	0.0946154	-2.35794	0	0	0	0	0.0293289	0.0603989	0.01
75	3.92	1.36609	39	3.66356	18	2.89037	0.100513	-2.29747	0.217778	-1.52428	1	0	1	0	0.144214	0.0907014	0.08
75	17.31	2.85128	30	3.4012	15	2.70805	0.577	-0.549913	1.154	0.143234	1	0	1	1	0.703888	0.280866	0.64
75	3.91	1.36354	37	3.61092	17	2.83321	0.105676	-2.24738	0.23	-1.46968	0	1	0	0	0.11172	0.130305	0.11
75	4.06	1.40118	37	3.61092	11	2.3979	0.10973	-2.20973	0.369091	-0.996712	0	0	0	0	0.0735186	0.0934513	0.03
75	27.44	3.312	20	2.99573	4	1.38629	1.372	0.31627	6.86	1.92571	1	0	1	1	0.909148	0.370652	0.89
75	46.38	3.83687	32	3.46574	9	2.19722	1.44938	0.371132	5.15333	1.63964	0	1	1	1	0.855608	0.585889	0.92
75	4.342	1.46834	69	4.23411	45	3.80666	0.0629275	-2.76577	0.0964889	-2.33833	0	0	0	0	0.0260318	0.0989155	0.01
75	5.672	1.73554	32	3.46574	16	2.77259	0.17725	-1.73019	0.3545	-1.03705	0	0	1	1	0.145016	0.123443	0.07
75	114.24	4.7383	34	3.52636	22	3.09104	3.36	1.21194	5.19273	1.64726	1	1	1	1	0.979597	0.753738	0.99
75	30.864	3.42959	20	2.99573	8	2.07944	1.5432	0.433858	3.858	1.35015	1	1	1	1	0.952043	0.497396	0.98
75	3.245	1.17712	44	3.78419	21	3.04452	0.07375	-2.60707	0.154524	-1.86741	0	0	0	0	0.0396419	0.0770773	0.01
75	7.463	2.00996	58	4.06044	39	3.66356	0.128672	-2.05049	0.191359	-1.6536	0	0	0	0	0.07526	0.153653	0.03
75	6.522	1.87518	24	3.17805	11	2.3979	0.27175	-1.30287	0.592909	-0.522714	0	1	1	1	0.375159	0.194629	0.43
75	13.569	2.60779	21	3.04452	7	1.94591	0.646143	-0.436735	1.93843	0.661878	0	1	1	1	0.690654	0.321427	0.76
75	6.432	1.86129	43	3.7612	20	2.99573	0.149581	-1.89991	0.3216	-1.13445	0	0	1	0	0.103922	0.136626	0.04
75	3.363	1.21283	29	3.3673	11	2.3979	0.115966	-2.15446	0.305727	-1.18506	1	1	0	0	0.284176	0.115044	0.29
75	4.64	1.53471	52	3.95124	23	3.13549	0.0892308	-2.41653	0.201739	-1.60078	0	0	0	0	0.0479678	0.104585	0.02
75	3.118	1.13719	29	3.3673	13	2.56495	0.107517	-2.2301	0.239846	-1.42776	0	0	0	0	0.0792765	0.0744427	0.03
75	3.518	1.25789	39	3.66356	27	3.29584	0.0902051	-2.40567	0.130296	-2.03794	0	0	0	0	0.055139	0.0826626	0.03
75	15.036	2.71045	21	3.04452	7	1.94591	0.716	-0.334075	2.148	0.764537	1	0	1	1	0.792593	0.255972	0.74
75	3.705	1.30968	45	3.80666	19	2.94444	0.0823333	-2.49698	0.195	-1.63476	0	0	0	0	0.0457179	0.0864289	0.02
75	14.488	2.67332	54	3.98898	26	3.2581	0.268296	-1.31566	0.557231	-0.584776	0	0	1	1	0.195694	0.249638	0.12
75	6.008	1.79309	33	3.49651	15	2.70805	0.182061	-1.70342	0.400533	-0.914958	0	0	0	0	0.148104	0.129341	0.07
75	41.34	3.72183	29	3.3673	10	2.30259	1.42552	0.354535	4.134	1.41925	1	1	1	1	0.937272	0.561336	0.98
75	4.49	1.50185	22	3.09104	8	2.07944	0.204091	-1.58919	0.56125	-0.577589	0	0	0	0	0.197898	0.101744	0.07
75	10.302	2.33234	31	3.43399	10	2.30259	0.332323	-1.10165	1.0302	0.029753	1	1	1	1	0.638329	0.269223	0.75
75	9.647	2.26665	33	3.49651	13	2.56495	0.292333	-1.22986	0.742077	-0.298302	0	1	0	0	0.365914	0.257535	0.44
75	4.802	1.56903	60	4.09434	39	3.66356	0.0800333	-2.52531	0.123128	-2.09453	0	1	0	0	0.0632322	0.153746	0.07
75	3.552	1.26751	56	4.02535	45	3.80666	0.0634286	-2.75784	0.0789333	-2.53915	1	1	0	0	0.109447	0.120399	0.17
75	20.834	3.03659	99	4.59512	59	4.07754	0.210444	-1.55853	0.353119	-1.04095	0	0	0	0	0.114963	0.315574	0.08
75	7.293	1.98691	42	3.73767	25	3.21888	0.173643	-1.75075	0.29172	-1.23196	0	0	0	0	0.126976	0.150909	0.06
75	20.348	3.01298	111	4.70953	76	4.33073	0.183315	-1.69655	0.267737	-1.31775	0	0	0	0	0.0917249	0.311038	0.06
75	9.872	2.2897	69	4.23411	48	3.8712	0.143072	-1.9444	0.205667	-1.5815	0	0	0	0	0.0805898	0.190104	0.04
[truncated: 314 more rows]
